# Supplementary material for: A Functional Screen Identifies Specific MicroRNAs Capable of Inhibiting Human Melanoma Cell Viability
Source: PLoS One. 2012 Aug 22;7(8):e43569. doi: 10.1371/journal.pone.0043569 (PMC3425484; doi:10.1371/journal.pone.0043569)
Supplement: Table S1 — B-scores of all miRNAs in the cell viability and cell count screen. (XLS) [file pone.0043569.s004.xls]

## Sheet: B-scores
This file contains the B-scores calculated for each duplicate of each miRNA sample.
MTS denotes the cell viability screen, whereas Hoechst denotes the cell count screen.
miRNA	MTS-1	MTS-2	MTS	Hoechst-1	Hoechst-2	Hoechst
hsa-let-7a-1	-1.67058	-1.34794	-1.50926	-1.16478	-1.61448	-1.38963
hsa-let-7a-2	-2.1174	-1.18971	-1.65355	-0.826526	0.270466	-0.27803
hsa-let-7a-3	-2.07186	-1.76676	-1.91931	-2.30191	-1.44932	-1.87561
hsa-let-7b	-2.67303	-2.7656	-2.71931	-2.78918	-1.28254	-2.03586
hsa-let-7c	-0.880114	-0.0967647	-0.488439	-1.00947	-0.606334	-0.807904
hsa-let-7d	2.13455	2.17891	2.15673	-1.86345	-0.768805	-1.31613
hsa-let-7e	0.284545	-0.06084	0.111853	0.598066	-0.0305497	0.283758
hsa-let-7f-2	-0.796108	-0.631822	-0.713965	-0.825421	-1.7854	-1.30541
hsa-let-7g	1.00724	0.647364	0.827304	0.46148	-0.983486	-0.261003
hsa-let-7i	-0.0906061	0.223904	0.0666488	-0.996059	-0.00402451	-0.500042
hsa-mir-100	0.330843	0.519706	0.425274	1.29415	0.962244	1.12819
hsa-mir-101-1	2.5571	3.53794	3.04752	1.99829	2.97638	2.48734
hsa-mir-101-2	2.03974	1.23053	1.63514	2.44609	2.42201	2.43405
hsa-mir-103a-1	0.391223	0.19852	0.294872	0.547893	0.187185	0.367539
hsa-mir-103a-2	-1.08787	-1.09676	-1.09232	-1.29073	-1.35591	-1.32332
hsa-mir-105-1	0.86873	1.51206	1.19039	1.10964	2.10155	1.6056
hsa-mir-105-2	-0.996895	-1.13136	-1.06413	-0.158348	-0.853191	-0.50577
hsa-mir-106a	3.03878	2.94147	2.99012	1.5271	0.803346	1.16522
hsa-mir-106b	2.49947	2.75382	2.62664	0.773101	1.86302	1.31806
hsa-mir-107	0.666987	0.531388	0.599188	-0.0245766	0.788361	0.381892
hsa-mir-10a	-0.170483	-0.126087	-0.148285	1.01637	-1.4993	-0.241465
hsa-mir-10b	-2.72863	-2.13154	-2.43009	-1.80248	-1.74676	-1.77462
hsa-mir-1178	-0.74697	-1.00587	-0.876419	-0.00895576	1.26022	0.625633
hsa-mir-1179	-0.766716	-0.3952	-0.580958	-0.307034	-1.70847	-1.00775
hsa-mir-1180	-0.00297177	-0.168	-0.0854859	-0.0846008	-0.289389	-0.186995
hsa-mir-1181	-1.12019	-0.919255	-1.01972	-1.97427	-2.42479	-2.19953
hsa-mir-1183	-0.0478024	-0.684269	-0.366036	-1.00365	-0.971127	-0.98739
hsa-mir-1184	-0.705444	-1.21869	-0.962065	-0.308923	0.587152	0.139114
hsa-mir-1185-1	0.897474	1.4416	1.16954	1.00856	1.29475	1.15165
hsa-mir-1185-2	-2.17787	-1.515	-1.84644	-0.971424	-1.94641	-1.45892
hsa-mir-1197	0.627847	-0.185746	0.221051	-1.12189	-1.69207	-1.40698
hsa-mir-1-2	2.98473	2.65217	2.81845	4.22422	1.06048	2.64235
hsa-mir-1201	0.520693	-0.152511	0.184091	-0.0467176	-1.28873	-0.667726
hsa-mir-1202	-0.637135	-0.780574	-0.708854	-0.0228606	-1.21468	-0.618771
hsa-mir-1203	0.663939	0.424027	0.543983	0.373097	-0.455319	-0.0411109
hsa-mir-1204	1.13167	0.784694	0.958181	1.11794	-0.520367	0.298786
hsa-mir-1205	-0.571212	-0.517295	-0.544253	-0.816944	1.00412	0.0935858
hsa-mir-1205	-2.15194	-2.05051	-2.10122	-2.13442	-1.39815	-1.76629
hsa-mir-1206	-1.22832	-1.2383	-1.23331	0.568163	0.486252	0.527207
hsa-mir-1207	1.19378	1.21086	1.20232	0.0836931	0.95029	0.516992
hsa-mir-1208	-0.0978505	0.487814	0.194982	0.489538	-1.2292	-0.369831
hsa-mir-122	-1.86005	-0.908696	-1.38437	-1.39607	-0.872011	-1.13404
hsa-mir-1224_mirtron	-0.293269	-0.364389	-0.328829	-0.285235	0.260446	-0.0123946
hsa-mir-1225	0.808149	0.247784	0.527967	0.747924	0.305551	0.526738
hsa-mir-1225_mirtron	1.48077	1.74327	1.61202	1.69911	0.360724	1.02991
hsa-mir-1226	1.39186	1.81739	1.60462	1.90016	0.357243	1.1287
hsa-mir-1227	-1.49534	-1.85106	-1.6732	-0.952526	-1.41285	-1.18269
hsa-mir-1227_mirtron	-0.9375	-0.501035	-0.719268	-1.03915	0.461003	-0.289074
hsa-mir-1228_mirtron	1.7474	2.0432	1.8953	1.82224	1.80922	1.81573
hsa-mir-1229	1.70408	3.34539	2.52474	4.32978	1.02773	2.67876
hsa-mir-1229_mirtron	-1.76442	-0.848861	-1.30664	-0.4217	-1.26045	-0.841073
hsa-mir-1231	0.106396	-0.324699	-0.109152	0.900099	0.315663	0.607881
hsa-mir-1233	-1.08011	-1.25458	-1.16734	0.622419	0.126579	0.374499
hsa-mir-1233_mirtron	2.54808	2.84472	2.6964	-0.186801	0.447075	0.130137
hsa-mir-1236_mirtron	1.5625	1.84679	1.70465	3.40157	1.02925	2.21541
hsa-mir-1237_mirtron	-0.555721	-0.92	-0.73786	-1.35266	0.158628	-0.597017
hsa-mir-1238	1.17196	2.10294	1.63745	2.8934	2.0196	2.4565
hsa-mir-124-1	1.02887	0.659158	0.844016	0.622385	-0.270129	0.176128
hsa-mir-124-1	3.10338	4.08318	3.59328	1.42709	1.54661	1.48685
hsa-mir-124-2	1.57069	1.57243	1.57156	0.767965	1.23119	0.99958
hsa-mir-1243	-0.465649	-0.0565217	-0.261085	-1.87725	0.638537	-0.619357
hsa-mir-1244	0.728628	0.345051	0.536839	1.00846	1.33953	1.17399
hsa-mir-1245	-2.63811	-3.19387	-2.91599	-2.56836	1.89954	-0.334411
hsa-mir-1246	-0.44173	-0.0157262	-0.228728	-1.37575	-1.26059	-1.31817
hsa-mir-1247	1.45319	1.56	1.5066	2.23669	2.86174	2.54921
hsa-mir-1248	0.748886	0.9136	0.831243	0.679658	-0.679528	6.46958e-05
hsa-mir-1249	-0.123301	-1.53413	-0.828715	-0.0699883	-2.09143	-1.08071
hsa-mir-1250	-1.34614	-1.00441	-1.17528	-0.013822	-0.624228	-0.319025
hsa-mir-1251	-0.941511	-0.965684	-0.953598	0.865137	-1.68384	-0.409353
hsa-mir-1252	0.889423	-0.360248	0.264587	0.994407	-0.215877	0.389265
hsa-mir-1253	-0.638755	-0.58678	-0.612768	-0.206576	-0.190653	-0.198615
hsa-mir-1254	-0.228938	-0.180389	-0.204663	-0.237903	0.79275	0.277424
hsa-mir-1255a	-1.80091	-1.47962	-1.64026	-1.3045	-0.491905	-0.898201
hsa-mir-1255b-1	0.341515	0.0460161	0.193766	0.00895576	1.59151	0.800234
hsa-mir-1255b-2	-0.440204	-0.343478	-0.391841	-0.214403	-1.51899	-0.866695
hsa-mir-1256	-1.21631	-1.36115	-1.28873	-1.6484	-2.31385	-1.98113
hsa-mir-1257	-0.942894	-0.848227	-0.895561	-0.457655	0.421342	-0.0181564
hsa-mir-1258	0.661975	0.171878	0.416926	1.73497	-0.629428	0.552771
hsa-mir-1259	-3.32975	-3.86535	-3.59755	-4.22925	-5.06352	-4.64638
hsa-mir-125a	3.91303	4.12508	4.01905	2.89468	2.35178	2.62323
hsa-mir-125b-1	1.60257	1.14024	1.3714	0.30237	0.741227	0.521798
hsa-mir-126	-0.6743	0.0608696	-0.306715	-1.0982	-0.841069	-0.969634
hsa-mir-1260	-0.170606	-0.139284	-0.154945	-0.211893	-0.625995	-0.418944
hsa-mir-1261	-0.37119	-0.995199	-0.683195	-1.00852	-0.802649	-0.905587
hsa-mir-1262	0.445765	1.5632	1.00448	1.67776	1.82851	1.75313
hsa-mir-1263	-2.02846	-0.666765	-1.34761	-0.528032	-0.339894	-0.433963
hsa-mir-1264	1.85496	1.67391	1.76444	0.348609	2.12096	1.23478
hsa-mir-1265	0.557692	1.30849	0.93309	0.564877	-1.55292	-0.494024
hsa-mir-1266	0.255848	0.72803	0.491939	1.14059	0.53761	0.839102
hsa-mir-1267	0.886517	0.743824	0.81517	0.557385	1.25463	0.906007
hsa-mir-1268	0.384224	0.469565	0.426895	0.188216	-0.627286	-0.219535
hsa-mir-127	0.720762	0.59778	0.659271	0.822221	-0.570638	0.125791
hsa-mir-127	-0.175782	0.913465	0.368841	1.86864	0.874754	1.3717
hsa-mir-1270	-0.644325	-0.70608	-0.675202	-0.732174	-0.7674	-0.749787
hsa-mir-1271	0.0906061	-0.13496	-0.0221769	1.422	0.182932	0.802464
hsa-mir-1272	2.41476	2.38261	2.39868	2.14894	0.481013	1.31497
hsa-mir-1273-HOM	-1.55034	-1.385	-1.46767	-0.719522	-0.542811	-0.631166
hsa-mir-1274a	-0.707222	0.140294	-0.283464	2.1053	0.278339	1.19182
hsa-mir-1274b	0.493757	0.300189	0.396973	0.458144	0.101833	0.279989
hsa-mir-1275	1.37344	1.40555	1.3895	0.625361	1.43686	1.03111
hsa-mir-1277	1.05598	1.08261	1.06929	0.283142	0.0253165	0.154229
hsa-mir-1278	0.138274	0.745791	0.442032	1.36066	-0.126579	0.617043
hsa-mir-1279	-0.219637	0.668822	0.224593	2.06639	0.944756	1.50557
hsa-mir-1279	0.966515	1.35974	1.16313	1.34928	0.990071	1.16967
hsa-mir-1280	0.205448	0.306656	0.256052	-1.01485	-0.579939	-0.797392
hsa-mir-1281	-2.5	-2.5383	-2.51915	-1.53132	-2.7117	-2.12151
hsa-mir-128-1	-2.9054	-2.58335	-2.74438	-2.89309	-2.4917	-2.6924
hsa-mir-1282	-0.448768	-0.219611	-0.33419	-0.983007	0.25869	-0.362158
hsa-mir-128-2	-2.30801	-2.51489	-2.41145	-2.46636	-0.633061	-1.54971
hsa-mir-1283-1	1.2134	2.58523	1.89932	-0.115283	-0.00196815	-0.0586258
hsa-mir-1283-2	1.4353	0.800323	1.11781	-1.08371	-0.842923	-0.963317
hsa-mir-1284	-1.8337	-1.72734	-1.78052	-3.34936	-2.11719	-2.73328
hsa-mir-1285-1	-0.994225	-1.28767	-1.14095	-0.890513	-0.769311	-0.829912
hsa-mir-1285-2	-1.51811	-1.24755	-1.38283	-1.92624	-1.19635	-1.56129
hsa-mir-1286	-0.576035	-0.548676	-0.562356	-0.0664816	-1.82305	-0.944763
hsa-mir-1287	1.67629	2.20052	1.9384	2.41094	1.74088	2.07591
hsa-mir-1288	0.231954	-0.0129247	0.109515	0.907783	-0.299896	0.303943
hsa-mir-1289-1	-0.117273	-0.465411	-0.291342	-1.71252	-0.174883	-0.943702
hsa-mir-1289-2	-2.30428	-2.395	-2.34964	-2.11247	-2.24961	-2.18104
hsa-mir-1290	-1.08176	-1.47216	-1.27696	-0.468186	-2.03856	-1.25337
hsa-mir-1291	0.5	0.567288	0.533644	0.529083	-0.291086	0.118998
hsa-mir-1292	2.48558	2.77019	2.62788	1.36353	-0.834262	0.264636
hsa-mir-129-2	-3.05071	-2.56226	-2.80649	-1.46902	-1.26786	-1.36844
hsa-mir-1294	0.00297177	0.6192	0.311086	1.20057	0.788853	0.994712
hsa-mir-1295	-2.5603	-3.22452	-2.89241	-2.13649	-1.77444	-1.95547
hsa-mir-1296	0.70697	0.35176	0.529365	1.7324	1.40657	1.56948
hsa-mir-1297	-1.45784	-1.30324	-1.38054	1.29244	-0.968149	0.162144
hsa-mir-1298	-1.61366	-0.517344	-1.0655	-0.735389	-1.66595	-1.20067
hsa-mir-1300	-0.678051	-0.362647	-0.520349	0.0482994	-0.129283	-0.040492
hsa-mir-1301	1.35	1.74089	1.54544	-1.02991	-3.15668	-2.0933
hsa-mir-1302-1	-0.640182	-0.78025	-0.710216	-1.44094	0.280457	-0.580241
hsa-mir-1302-4	0.617406	0.31828	0.467843	-2.28314	1.38699	-0.448075
hsa-mir-1302-6	-0.607872	-0.144531	-0.376202	-0.273684	-0.557648	-0.415666
hsa-mir-1302-7	0.19153	-0.066839	0.0623457	-0.359128	0.070695	-0.144216
hsa-mir-1302-8	0.905607	1.64135	1.27348	-1.23624	-1.83565	-1.53595
hsa-mir-1303	-0.0623974	-0.627957	-0.345177	-1	-0.232553	-0.616276
hsa-mir-1304	0.63711	0.539785	0.588447	-0.441639	-0.914041	-0.67784
hsa-mir-1305	-1.22429	-0.740098	-0.982194	-1.32674	-2.47389	-1.90032
hsa-mir-1306	-0.914322	0.134651	-0.389835	1.36864	-1.01396	0.177344
hsa-mir-1307	-1.15025	-0.975041	-1.06264	-0.0578831	-1.69766	-0.877773
hsa-mir-1308	0.166419	-0.2256	-0.0295905	0.0846008	1.24759	0.666095
hsa-mir-130a	2.15025	2.93333	2.54179	3.03781	2.9459	2.99186
hsa-mir-130b	0.142857	1.91075	1.0268	0.298087	1.90227	1.10018
hsa-mir-132	0.142727	-0.00277949	0.0699739	0.273688	-0.54276	-0.134536
hsa-mir-132	-0.989822	-0.8	-0.894911	-0.93126	-0.720113	-0.825686
hsa-mir-1321	1.34728	1.02214	1.18471	-1.10421	-0.183436	-0.643823
hsa-mir-1321	1.04143	2.00701	1.52422	4.56351	3.2444	3.90395
hsa-mir-1322	-0.503789	0.0879002	-0.207944	-1.25694	0.0372949	-0.609823
hsa-mir-1323	1.57545	1.01822	1.29684	1.6269	-0.640263	0.49332
hsa-mir-1324	-0.835067	-1.0128	-0.923933	-1.48194	-1.48553	-1.48373
hsa-mir-133a-1	-3.31349	-2.62235	-2.96792	-2.38463	-1.37718	-1.8809
hsa-mir-133a-2	-2.02143	-2.64894	-2.33519	-0.436871	0.766783	0.164956
hsa-mir-133b	-3.39984	-3.8914	-3.64562	-2.16993	0.277494	-0.946219
hsa-mir-134	0.487335	0.342377	0.414856	0.651131	0.321979	0.486555
hsa-mir-135a-1	0.792227	0.903646	0.847937	2.21516	0.0168356	1.116
hsa-mir-135a-2	0.0377668	0.763441	0.400604	0.433941	-1.36583	-0.465945
hsa-mir-135b	1.79108	1.36137	1.57622	1.90572	2.98235	2.44403
hsa-mir-136	1.42174	1.76126	1.5915	0.208622	1.58429	0.896454
hsa-mir-137	-1.27586	-3.66559	-2.47073	0.054002	-0.647248	-0.296623
hsa-mir-138-1	1.52267	1.55859	1.54063	-0.0467368	0.139232	0.0462478
hsa-mir-138-2	1.66984	1.76289	1.71636	0.71608	-1.75559	-0.519757
hsa-mir-139	0.0344828	-1.33656	-0.651038	0.0263784	1.05956	0.542972
hsa-mir-140	2.36956	0.688009	1.52878	1.9454	0.855047	1.40022
hsa-mir-141	-4.88342	-5.83548	-5.35945	-2.49938	-3.65117	-3.07527
hsa-mir-142	0.0621347	0.0352686	0.0487016	1.49647	0.725261	1.11086
hsa-mir-143	1.11658	0.477419	0.797002	-1	-1.61431	-1.30716
hsa-mir-144	-2.41461	-2.39462	-2.40462	-0.91962	0.819165	-0.0502271
hsa-mir-145	0.712644	1.00215	0.857397	0.552134	0.0475568	0.299845
hsa-mir-1468	2.56758	2.90025	2.73391	0.713416	-1.15449	-0.220535
hsa-mir-1469	0.0913462	0.380952	0.236149	-0.35906	-0.39415	-0.376605
hsa-mir-146a	1.59881	1.4192	1.50901	1.78422	0.660236	1.22223
hsa-mir-146b	-0.495192	-0.803313	-0.649252	-1.71029	1.0571	-0.326594
hsa-mir-147	-1.67406	-1.0914	-1.38273	-0.205027	1.79574	0.795359
hsa-mir-147	-0.331731	-0.0621118	-0.196921	0.222595	0.410864	0.316729
hsa-mir-1471	1.20375	1.02722	1.11548	1.92433	-0.0198574	0.952236
hsa-mir-147b	-1.85083	-1.32122	-1.58602	-1.05396	-2.36897	-1.71146
hsa-mir-148a	0.587357	0.674986	0.631172	1.02541	0.946295	0.985852
hsa-mir-148b	1.63613	1.35217	1.49415	1.50082	0.635724	1.06827
hsa-mir-150	0.166418	0.472656	0.319537	1.41284	1.68715	1.54999
hsa-mir-151	0.0218662	0.214867	0.118367	-0.601884	0.222526	-0.189679
hsa-mir-152	-0.531141	-0.932292	-0.731716	-0.830526	-0.452964	-0.641745
hsa-mir-153-1	-1.45813	-1.57312	-1.51562	-0.61508	1.11758	0.251252
hsa-mir-153-2	-2.86187	-2.74118	-2.80153	0.330669	0.6728	0.501734
hsa-mir-1537	0.578888	0.303422	0.441155	-0.254227	1.12296	0.434368
hsa-mir-1538	0.149038	-0.00828157	0.0703784	-1.05257	1.30223	0.124828
hsa-mir-1539	-0.715664	-0.671517	-0.693591	-0.67134	2.16395	0.746305
hsa-mir-154	-2.0977	-1.17634	-1.63702	-1.51828	-3.89704	-2.70766
hsa-mir-155	1.00149	0.119792	0.560643	-0.732211	-0.380356	-0.556283
hsa-mir-15a	0.318467	0.0754205	0.196944	0.381486	1.4463	0.913891
hsa-mir-15b	0.0227322	0.838307	0.43052	0.876383	-1.20587	-0.164742
hsa-mir-16-1	-0.0218662	-0.168204	-0.0950351	0.161088	-1.95997	-0.899441
hsa-mir-16-2	-3.77073	-3.60445	-3.68759	-0.58761	-0.984833	-0.786222
hsa-mir-17	0.147868	0.762887	0.455377	1.10949	-0.330184	0.389651
hsa-mir-181a-1	0.827668	-0.291915	0.267876	1.36486	0.670065	1.01746
hsa-mir-181a-2	-1.71264	-2.00968	-1.86116	0.411299	2.23255	1.32193
hsa-mir-181b-1	-0.998505	-2.59766	-1.79808	-2.85389	-1.91758	-2.38574
hsa-mir-181b-2	-1.46288	-1.03776	-1.25032	0.177684	0.335993	0.256839
hsa-mir-181c	1.52965	0.28125	0.905448	-0.496	-2.13748	-1.31674
hsa-mir-181c	0.926336	0.374114	0.650225	0.280684	0.216676	0.24868
hsa-mir-181d	-1.03464	-0.781335	-0.907987	-0.375062	0.59821	0.111574
hsa-mir-182	-3.12333	-3.2272	-3.17526	-1.85837	-1.22615	-1.54226
hsa-mir-1825	-0.806885	-0.371134	-0.589009	-0.0657341	0.473894	0.20408
hsa-mir-1826	-0.565267	-0.00592832	-0.285598	-0.655258	-0.427189	-0.541224
hsa-mir-1827	-0.24226	-0.613673	-0.427967	0.467133	0.349577	0.408355
hsa-mir-183	-0.158654	0.132505	-0.0130743	0.875839	0.385794	0.630816
hsa-mir-184	-4.99827	-5.63375	-5.31601	-3.97067	-5.137	-4.55383
hsa-mir-185	2.09068	1.19141	1.64104	0.0467368	-1.09479	-0.524026
hsa-mir-186	1.06731	0.778468	0.922888	0.902685	1.11838	1.01053
hsa-mir-187	0.333333	0.893548	0.613441	0.594928	0.869338	0.732133
hsa-mir-188	1.91145	3.02876	2.47011	1.48376	-0.0372949	0.723234
hsa-mir-18a	-0.0972072	-0.0499186	-0.0735629	0.432303	0.219791	0.326047
hsa-mir-18b	-2.43148	-1.80141	-2.11644	0.622582	0.10368	0.363131
hsa-mir-190	-1.13054	-0.915054	-1.0228	0.599909	0.842944	0.721427
hsa-mir-1908	-0.298077	-0.10766	-0.202869	0.475391	0.374652	0.425022
hsa-mir-1909	1.37174	1.218	1.29487	0.856907	-0.248982	0.303963
hsa-mir-1909_mirtron	0.0288462	-0.73706	-0.354107	-0.0615213	-1.18245	-0.621986
hsa-mir-190b	-3.64631	-3.48696	-3.56663	-2.22095	-0.0253165	-1.12313
hsa-mir-191	-1.19951	-0.0569892	-0.628248	-2.26299	-1.32374	-1.79337
hsa-mir-1910	0.305902	0.599299	0.452601	-1.22103	-0.390275	-0.805653
hsa-mir-1911	-1.19126	-1.02398	-1.10762	-1.47072	-1.5387	-1.50471
hsa-mir-1911	-2.13167	-1.64753	-1.8896	-2.11918	-1.27571	-1.69744
hsa-mir-1912	-0.765903	0.204348	-0.280778	-0.0998363	-0.886076	-0.492956
hsa-mir-1912	0.750284	0.536244	0.643264	-0.421443	-1.09751	-0.759474
hsa-mir-1913	-1.01759	-1.38238	-1.19999	-1.86722	0.0198574	-0.92368
hsa-mir-1914	-0.716799	-0.648882	-0.68284	-0.575052	-0.54888	-0.561966
hsa-mir-1915	-0.442308	-0.488613	-0.46546	-0.432886	0.508357	0.0377353
hsa-mir-1915	-1.05769	-0.306418	-0.682055	-3.28747	-1.28552	-2.28649
hsa-mir-192	-1.67331	-2.08573	-1.87952	-1.18714	-0.0842864	-0.635713
hsa-mir-193a	-0.96536	-0.514921	-0.740141	-1.35843	-2.79438	-2.07641
hsa-mir-193a	-3.7361	-2.89625	-3.31617	-2.86371	-3.69425	-3.27898
hsa-mir-193b	-2.78924	-3.22135	-3.0053	-3.60947	-2.52047	-3.06497
hsa-mir-194-1	2.00152	2.00543	2.00347	-0.187924	-1.09796	-0.642942
hsa-mir-194-2	1.62914	2.12968	1.87941	1.33788	-0.719543	0.309167
hsa-mir-195	-3.10613	-1.96354	-2.53484	-0.928632	1.46374	0.267552
hsa-mir-196a-1	1.16887	1.51601	1.34244	2.96674	2.34958	2.65816
hsa-mir-196a-2	1.67807	1.70917	1.69362	2.02305	1.23073	1.62689
hsa-mir-196b	0.552885	0.455487	0.504186	1.65213	2.05432	1.85322
hsa-mir-197	-0.488634	-0.580033	-0.534333	0.168939	-0.376927	-0.103994
hsa-mir-1972	-0.56924	-0.825653	-0.697446	-0.181031	0.3139	0.0664346
hsa-mir-1973	0.931328	0.976017	0.953673	0.785773	1.30677	1.04627
hsa-mir-1974	2.75936	3.02075	2.89006	0.268041	2.36482	1.31643
hsa-mir-1975	1.06186	0.804096	0.932979	1.94969	0.910896	1.43029
hsa-mir-1976	1.11058	0.645963	0.87827	1.01902	1.41365	1.21633
hsa-mir-1977	-2.06754	-2.8305	-2.44902	-1.58082	-0.74669	-1.16376
hsa-mir-1978	-3.70715	-3.49555	-3.60135	-1.99093	-2.18381	-2.08737
hsa-mir-1979	-0.894502	-0.5008	-0.697651	0.326046	-0.576635	-0.125294
hsa-mir-1979	1.78306	2.1552	1.96913	2.50665	2.35584	2.43125
hsa-mir-198	-2.36373	-3.66146	-3.01259	-4.69242	-2.59307	-3.64275
hsa-mir-199a-1	2.32985	1.26562	1.79774	1.91579	-0.687066	0.614362
hsa-mir-199a-2	0.702791	1.76882	1.2358	0.977358	0.316966	0.647162
hsa-mir-199b	1.49794	1.82854	1.66324	1.75184	1.33864	1.54524
hsa-mir-19a	-0.657069	-0.911015	-0.784042	-0.206909	-0.669816	-0.438362
hsa-mir-19b-1	-0.573068	-0.43299	-0.503029	0.490971	-1.01517	-0.262098
hsa-mir-19b-2	2.15436	2.4357	2.29503	1.30776	1.48782	1.39779
hsa-mir-200a	-3.12214	-2.03913	-2.58063	-2.57119	-0.289733	-1.43046
hsa-mir-200b	0.320951	0.7568	0.538875	0.991445	1.97428	1.48286
hsa-mir-200c	-5.00328	-3.63656	-4.31992	-2.20503	-4.56283	-3.38393
hsa-mir-202	-3.13218	-3.32829	-3.23023	-2.06642	0.404673	-0.830875
hsa-mir-203	-2.17038	-3.05534	-2.61286	-1.8422	-3.56241	-2.7023
hsa-mir-204	-3.86547	-4.17578	-4.02063	0.512211	-1.07181	-0.2798
hsa-mir-205	2.39984	2.65269	2.52626	2.30329	2.86934	2.58632
hsa-mir-2052	-0.629808	-0.414079	-0.521943	0.202461	0.552925	0.377693
hsa-mir-2053	-0.870192	-1.0766	-0.973398	0.0525727	-0.374652	-0.16104
hsa-mir-2054	-1.48014	-1.74724	-1.61369	0.274845	-1.18814	-0.456646
hsa-mir-206	0.760814	1.33478	1.0478	0.747954	-0.967651	-0.109849
hsa-mir-208a	-1.38233	-1.16875	-1.27554	-0.113411	0.272253	0.0794209
hsa-mir-208b	0.502229	0.5872	0.544714	-0.26711	0.280815	0.00685216
hsa-mir-20a	1.84729	1.05161	1.44945	1.41005	2.94852	2.17929
hsa-mir-20b	2.10463	1.96745	2.03604	0.622105	1.41411	1.01811
hsa-mir-20b	2.29719	3.33793	2.81756	1.66409	2.11719	1.89064
hsa-mir-21	0.356138	0.110147	0.233142	0.847834	0.479364	0.663599
hsa-mir-210	2.19231	2.08282	2.13756	0.53132	2.48607	1.5087
hsa-mir-211	0.528637	-1.25618	-0.363769	-0.20702	-0.200859	-0.203939
hsa-mir-2110	1.97219	1.99353	1.98286	1.66557	-0.517566	0.574
hsa-mir-2113	-0.237273	-0.306671	-0.271972	-1.88572	-1.03869	-1.46221
hsa-mir-212	1.5	1.95445	1.72723	2.15101	1.87604	2.01353
hsa-mir-214	1.19485	1.15164	1.17324	0.834856	0.435013	0.634935
hsa-mir-215	-0.409047	-1.37777	-0.893408	-4.57589	-0.488317	-2.5321
hsa-mir-216a	0.627847	0.350443	0.489145	1.49341	2.00223	1.74782
hsa-mir-216b	0.626112	-0.343235	0.141438	0.731635	0.264382	0.498009
hsa-mir-217	1.38168	2.06087	1.72127	0.888707	-0.0872011	0.400753
hsa-mir-218-1	-2.18191	-1.89328	-2.03759	-0.447692	-0.385921	-0.416806
hsa-mir-218-2	-0.404545	-0.446881	-0.425713	-1.20706	-1.00613	-1.10659
hsa-mir-219-1	-0.422625	-0.178529	-0.300577	-2.52275	-0.763443	-1.6431
hsa-mir-22	1.96631	2.52179	2.24405	1.93114	3.80131	2.86623
hsa-mir-220a	1.8603	1.67356	1.76693	1.4777	0.995884	1.23679
hsa-mir-220b	0.465512	0.297267	0.38139	0.824089	0.0251526	0.424621
hsa-mir-220c	0.688884	0.308048	0.498466	0.365008	-1.11378	-0.374386
hsa-mir-221	2.00738	2.97895	2.49317	0.354257	1.00327	0.678765
hsa-mir-222	4.72576	4.47468	4.60022	2.06484	2.95546	2.51015
hsa-mir-223	0.985414	0.339706	0.66256	-0.719522	-0.151114	-0.435318
hsa-mir-224	-0.965758	-1.2449	-1.10533	-0.202042	0.00402451	-0.0990087
hsa-mir-23a	-0.746551	0.889586	0.0715176	2.99635	1.22146	2.1089
hsa-mir-23b	-3.7873	-2.20495	-2.99612	0.511679	-0.865456	-0.176888
hsa-mir-24-1	1.6718	1.69313	1.68247	0.489538	2.46599	1.47777
hsa-mir-24-2	0.350016	0.37777	0.363893	1.18344	0.996726	1.09008
hsa-mir-25	0.840873	-0.0926883	0.374092	-0.609986	0.973508	0.181761
hsa-mir-26a-1	-1.27481	0.147826	-0.563492	-0.8527	-0.466948	-0.659824
hsa-mir-26a-1	-1.71907	-1.55538	-1.63722	-3.71134	-3.63493	-3.67313
hsa-mir-26a-2	2.30238	1.72382	2.0131	0.353782	1.74367	1.04873
hsa-mir-26b	0.800427	0.592059	0.696243	1.29073	1.50908	1.3999
hsa-mir-27a	-1.57303	-1.32088	-1.44695	-0.038868	-1.24595	-0.64241
hsa-mir-27b	-0.901459	-1.39971	-1.15058	-1.71875	0.689899	-0.514423
hsa-mir-28	0.0106724	0.433824	0.222248	1.59621	2.38195	1.98908
hsa-mir-296	-0.969394	-0.919395	-0.944394	-2.11266	-1.72761	-1.92014
hsa-mir-297	-0.734027	-1.064	-0.899013	-0.810837	-1.01608	-0.913457
hsa-mir-298	-0.75303	-0.747066	-0.750048	-1.40408	1.02241	-0.190837
hsa-mir-299	1.99502	1.21676	1.60589	1.28902	3.6882	2.48861
hsa-mir-29a	-0.954668	-0.722109	-0.838388	-1.86009	-0.81653	-1.33831
hsa-mir-29b-1	0.113434	-0.0597595	0.0268373	-1.08283	-0.911981	-0.997406
hsa-mir-29b-2	2.24682	1.68261	1.96471	0.983633	1.17018	1.07691
hsa-mir-29c	-1.0031	-1.14579	-1.07445	-2.2344	0.152341	-1.04103
hsa-mir-300	-1.67424	-1.15596	-1.4151	-1.95146	-0.420745	-1.1861
hsa-mir-301a	2.142	1.50176	1.82188	1.15416	0.548675	0.851416
hsa-mir-301b	1.39079	2.3056	1.84819	1.40779	1.194	1.3009
hsa-mir-302a	2.62576	2.19734	2.41155	0.846857	2.01024	1.42855
hsa-mir-302b	5.41231	4.52794	4.97012	3.80494	3.87895	3.84194
hsa-mir-302c	1.01304	0.769103	0.891072	1.45714	3.21105	2.33409
hsa-mir-302d	4.04576	3.77857	3.91216	4.24001	2.75204	3.49602
hsa-mir-302e	-0.713961	-1.36297	-1.03847	-0.545155	-0.141548	-0.343351
hsa-mir-302f	-0.326901	-0.404204	-0.365552	-0.352784	-0.735489	-0.544136
hsa-mir-30a	0.239702	0.0157262	0.127714	-0.185323	0.765172	0.289924
hsa-mir-30b	-0.277354	0	-0.138677	-0.482815	0.62166	0.0694223
hsa-mir-30c-1	-0.371818	-0.442557	-0.407188	1.61508	1.2765	1.44579
hsa-mir-30c-2	0.32664	0.0197965	0.173218	-0.229368	0.552308	0.16147
hsa-mir-30d	-0.756061	0.553119	-0.101471	0.64571	-1.64639	-0.500341
hsa-mir-30e	-4.12238	-2.69029	-3.40634	-2.59699	-1.24855	-1.92277
hsa-mir-31	-1.20141	-1.42701	-1.31421	-2.24964	-1.17059	-1.71011
hsa-mir-32	1.9735	1.6679	1.8207	2.56801	1.62753	2.09777
hsa-mir-320a	0.471124	0.426827	0.448976	0.944144	1.02939	0.986769
hsa-mir-320b-1	0.601022	0.570197	0.585609	1.19588	-1.67464	-0.239384
hsa-mir-320b-2	-1.66716	-1.4384	-1.55278	-1.14163	-1.30118	-1.22141
hsa-mir-320c-1	1.16827	1.12215	1.14521	-0.0525727	1.15738	0.552404
hsa-mir-320c-2	-0.733636	-1.10469	-0.919165	-0.381157	-1.78469	-1.08292
hsa-mir-320d-1	-0.231818	-0.873687	-0.552753	-0.351245	0.658557	0.153656
hsa-mir-320d-2	-3.60939	-2.68324	-3.14631	-0.97422	-2.72783	-1.85103
hsa-mir-323	-0.636667	-0.924336	-0.780501	-0.41698	0.117808	-0.149586
hsa-mir-324	1.65597	1.45809	1.55703	0.991542	1.34861	1.17008
hsa-mir-325	-1.85424	-1.65503	-1.75464	-1.44994	-0.605689	-1.02781
hsa-mir-326	4.44184	3.09088	3.76636	3.01289	1.19093	2.10191
hsa-mir-328	0.691818	0.272082	0.48195	1.06968	1.97969	1.52469
hsa-mir-329-1	1.7403	0.795862	1.26808	0.657711	1.81908	1.2384
hsa-mir-329-2	0.165597	0.0505088	0.108053	-0.74419	0.455041	-0.144574
hsa-mir-330	1.03061	1.29185	1.16123	1.31059	2.06512	1.68785
hsa-mir-331	-0.82633	-1.05032	-0.938327	0.0228606	-0.666089	-0.321614
hsa-mir-335	-0.386255	0.0419981	-0.172129	0.839137	1.39088	1.11501
hsa-mir-338	-1.789	-1.6176	-1.7033	-0.689163	-0.8403	-0.764732
hsa-mir-339	-1	-1.66874	-1.33437	-2.43065	-2.91504	-2.67285
hsa-mir-33a	0.539091	0.311612	0.425352	-0.152248	-0.754047	-0.453148
hsa-mir-33b	-1	0.00828157	-0.495859	0.940716	-0.937326	0.00169499
hsa-mir-340	-1.91889	-0.489118	-1.204	-1.40115	-1.35197	-1.37656
hsa-mir-342	0.13579	0.281406	0.208598	-0.0752877	0.165222	0.044967
hsa-mir-345	1.0603	1.39809	1.22919	2.5823	1.89445	2.23838
hsa-mir-346	-0.798485	-0.389438	-0.593961	-0.152248	1.01838	0.433068
hsa-mir-34a	1.95909	1.41723	1.68816	0.243776	1.79676	1.02027
hsa-mir-34b	1.10879	1.11149	1.11014	0.53233	1.50407	1.0182
hsa-mir-34c	1.19231	0.770186	0.981247	-0.493289	-0.0320334	-0.262661
hsa-mir-361	-2.49804	-2.07559	-2.28682	-0.990526	-1.4792	-1.23486
hsa-mir-362	-1.23204	-0.823497	-1.02777	0.385278	-1.43663	-0.525675
hsa-mir-363	3.7797	3.17078	3.47524	1.65485	1.14022	1.39753
hsa-mir-365-1	-2.14531	-1.73636	-1.94083	-1.911	-2.00917	-1.96008
hsa-mir-365-2	-0.106396	0.114524	0.0040637	0.961061	0.172488	0.566774
hsa-mir-367	1.54005	0.691027	1.11554	2.05669	0.422013	1.23935
hsa-mir-369	0.45303	0.0367511	0.244891	0.0666308	0.989847	0.528239
hsa-mir-370	-2.23727	-0.994132	-1.6157	-1.33047	-0.491539	-0.911003
hsa-mir-371	-0.914265	-1.93971	-1.42699	-0.175959	0.634249	0.229145
hsa-mir-372	2.42517	1.97132	2.19825	3.54858	1.98291	2.76574
hsa-mir-373	3.74519	2.90683	3.32601	1.68568	0.970752	1.32822
hsa-mir-374a	-1.79667	-1.64268	-1.71967	-1.43597	0.339523	-0.548222
hsa-mir-375	-1.875	-1.86749	-1.87125	-1.65436	-1.29666	-1.47551
hsa-mir-376a-1	-2.91121	-2.39253	-2.65187	-2.07272	-0.719473	-1.3961
hsa-mir-376a-2	-1.97727	-1.1782	-1.57773	-0.862798	-0.284643	-0.57372
hsa-mir-376b	-0.870213	-0.949676	-0.909945	-0.830603	0.130212	-0.350195
hsa-mir-376c	1.9397	1.38203	1.66086	0.64177	-0.048843	0.296463
hsa-mir-377	-0.572115	-0.310559	-0.441337	0.479866	1.40529	0.942579
hsa-mir-378	0.936452	0.762442	0.849447	1.38947	1.01651	1.20299
hsa-mir-379	0.253778	0.236633	0.245205	0.737484	2.28264	1.51006
hsa-mir-380	0.0278093	0.0770682	0.0524387	0.109897	1.2276	0.668747
hsa-mir-381	-0.367576	-0.372143	-0.36986	-1.23894	0.499954	-0.369493
hsa-mir-382	1.54875	1.48252	1.51563	1.7874	0.521097	1.15425
hsa-mir-383	-1.57364	-1.50618	-1.53991	-0.544331	-0.634227	-0.589279
hsa-mir-384	1.11727	1.28999	1.20363	1.56135	-0.164639	0.698354
hsa-mir-409	0.396612	0.445313	0.420962	0.371789	1.26522	0.818505
hsa-mir-410	0.695566	-1.07812	-0.19128	-0.933474	-0.0647092	-0.499091
hsa-mir-411	-0.134529	-0.291667	-0.213098	1.17432	0.621479	0.897898
hsa-mir-412	-3.11709	-6.02214	-4.56961	-2.37895	-1.89268	-2.13582
hsa-mir-421	-0.0687593	0.47526	0.203251	0.535579	2.18711	1.36134
hsa-mir-422a	0.386014	0.225719	0.305867	1.31889	1.31924	1.31907
hsa-mir-423	1.84568	1.8401	1.84289	1.68272	0.0275339	0.855126
hsa-mir-424	-0.778276	-1.26693	-1.0226	1.52737	1.86619	1.69678
hsa-mir-425	0.481315	1.06771	0.774512	2.58232	1.38746	1.98489
hsa-mir-429	-0.357748	0.196615	-0.0805666	0.928632	1.13931	1.03397
hsa-mir-431	2.08128	-0.997849	0.541716	-0.418997	0.996077	0.28854
hsa-mir-432	0.925649	1.07147	0.99856	1.41155	-0.335958	0.537798
hsa-mir-433	-0.847291	0.0569892	-0.395151	0.318238	-0.377839	-0.0298001
hsa-mir-448	-3.28982	-3.45054	-3.37018	-3.51579	-3.35275	-3.43427
hsa-mir-449a	1.12081	1.22463	1.17272	-0.298979	-0.744406	-0.521693
hsa-mir-449b	-0.174242	0.00277949	-0.0857315	0.122336	-1.37199	-0.624829
hsa-mir-450a-1	-0.0344828	-0.430108	-0.232295	-1.02015	1.20747	0.0936574
hsa-mir-450a-2	-2.2266	-2.75806	-2.49233	-1.66931	-0.409464	-1.03939
hsa-mir-450b	1.04269	0.478495	0.760594	3.17118	0.782071	1.97662
hsa-mir-451	-1.86289	0.543011	-0.65994	-0.370995	-2.43063	-1.40081
hsa-mir-452	0.0484401	1.07312	0.560779	0.733273	-0.924741	-0.0957342
hsa-mir-453	0.7874	0.502442	0.644921	-0.206909	-3.87171	-2.03931
hsa-mir-454	0.221374	-0.0782609	0.0715566	0.643208	-1.9775	-0.667144
hsa-mir-455	-1.71756	-1.60435	-1.66095	-1.79542	-1.23207	-1.51374
hsa-mir-483	-0.893483	-1.24525	-1.06937	-1.67561	-2.681	-2.17831
hsa-mir-484	1.60096	1.01863	1.3098	0.972036	-1.0571	-0.0425336
hsa-mir-485	0.769231	0.637681	0.703456	1.42394	-0.123955	0.649991
hsa-mir-486	1.65521	0.875	1.2651	0.996421	0.364398	0.68041
hsa-mir-487a	0.811166	0.605376	0.708271	0.267972	-0.644632	-0.18833
hsa-mir-487b	0.810388	0.0938235	0.452106	-1.18714	-0.534759	-0.86095
hsa-mir-488	-0.91954	0.336559	-0.291491	-0.0263784	-1.55344	-0.78991
hsa-mir-489	0.770115	-0.0752688	0.347423	-0.242839	-0.969683	-0.606261
hsa-mir-490	-0.50821	-0.430108	-0.469159	-0.227669	-0.0475568	-0.137613
hsa-mir-491	-2.67663	-3.3125	-2.99457	-0.991789	-2.00981	-1.5008
hsa-mir-492	1.28243	2.57849	1.93046	2.63772	2.60778	2.62275
hsa-mir-493	1.7296	2.97613	2.35286	-2.60345	-0.299602	-1.45153
hsa-mir-494	-0.334975	-0.788172	-0.561574	-0.758632	-2.52312	-1.64088
hsa-mir-495	1.08539	0.537634	0.81151	1.19133	1.02247	1.1069
hsa-mir-496	-1.77863	-1.9	-1.83931	-3.53355	-2.04782	-2.79069
hsa-mir-497	-5.95649	-6.59032	-6.2734	-2.46179	-3.18369	-2.82274
hsa-mir-498	0.272048	1.04036	0.656206	1.33789	0.204819	0.771357
hsa-mir-499	-0.957307	-1.12581	-1.04156	-1.42024	-0.689573	-1.05491
hsa-mir-500	-5.66019	-6.04167	-5.85093	-3.25158	-2.23498	-2.74328
hsa-mir-501	-0.238796	-0.754205	-0.496501	-1.19984	1.10094	-0.0494491
hsa-mir-502	-1.01018	-0.0521739	-0.531176	0.87234	-0.45007	0.211135
hsa-mir-503	-2.74838	-1.61198	-2.18018	-0.191789	-2.63042	-1.4111
hsa-mir-504	-1.40385	-1.42857	-1.41621	-1.20246	0.93454	-0.13396
hsa-mir-505	0.559043	1.32031	0.939678	1.33789	2.5985	1.9682
hsa-mir-506	0.1017	0.247784	0.174742	1.55474	-0.792529	0.381108
hsa-mir-507	0.91954	0.350538	0.635039	2.01393	1.19962	1.60677
hsa-mir-508	-4.58894	-3.04948	-3.81921	-3.70295	-1.89268	-2.79782
hsa-mir-509-1	-2.07339	-2.26587	-2.16963	-2.04047	-2.15614	-2.0983
hsa-mir-510	-1.26956	-0.835938	-1.05275	-0.725263	-0.825261	-0.775262
hsa-mir-511-1	0.186348	0.84375	0.515049	1.16021	2.11801	1.63911
hsa-mir-511-1	-0.150965	-0.195096	-0.17303	-0.309278	1.61507	0.652896
hsa-mir-512-2	0.594918	-0.959635	-0.182359	-1.63979	-0.509774	-1.07478
hsa-mir-512-2	-0.982406	-1.27082	-1.12661	-0.490309	-0.260183	-0.375246
hsa-mir-513a-2	-1.57143	-1.71935	-1.64539	1.59617	-0.430627	0.582773
hsa-mir-513b	2.40259	-1.22005	0.591269	1.02926	1.41762	1.22344
hsa-mir-513b	0.938931	-0.308696	0.315118	1.56628	2.22504	1.89566
hsa-mir-513c	0.797209	1.82903	1.31312	1.72954	1.63809	1.68381
hsa-mir-514-2	0.264368	-0.404301	-0.0699666	0.572286	-0.351445	0.110421
hsa-mir-514-2	0.667991	0.496362	0.582177	1.62887	0.540224	1.08455
hsa-mir-515-1	-1.85451	-2.6263	-2.24041	0.290105	0.967286	0.628696
hsa-mir-515-2	-0.795687	-0.0452708	-0.420479	2.35505	4.25433	3.30469
hsa-mir-516a-1	2.02317	2.56321	2.29319	0.311684	0.982098	0.646891
hsa-mir-516b-1	1.32759	1.17957	1.25358	0.386166	-1.37915	-0.49649
hsa-mir-516b-2	0.627192	0.230602	0.428897	-0.414746	-0.893585	-0.654165
hsa-mir-517a	-0.340722	0.197849	-0.0714365	1.42771	1.09119	1.25945
hsa-mir-517b	1.99134	2.03877	2.01506	3.80826	0.0275339	1.9179
hsa-mir-517c	0.394402	1.03478	0.714592	2.13912	2.13221	2.13566
hsa-mir-518a-1	1.42611	0.539785	0.982947	1.6641	0.116276	0.890188
hsa-mir-518a-2	0.857964	1.03763	0.947799	1.09306	1.00392	1.04849
hsa-mir-518b	-11.7638	-12.7474	-12.2556	-6.50295	-5.73677	-6.11986
hsa-mir-518c	-0.223641	-0.26153	-0.242586	-1.12205	-0.261064	-0.691556
hsa-mir-518d	-0.0920113	-0.0352686	-0.0636399	-0.0657341	1.2004	0.567332
hsa-mir-518e	-0.340722	-0.61828	-0.479501	0.851693	0.137439	0.494566
hsa-mir-518f	0.682266	0.307527	0.494896	0.054002	0.0687195	0.0613608
hsa-mir-519a-1	4.257	3.4	3.8285	3.11129	6.14065	4.62597
hsa-mir-519a-2	1.36821	3.69792	2.53306	2.23621	2.85909	2.54765
hsa-mir-519b	1.80269	1.74089	1.77179	3.11347	-0.0168356	1.54832
hsa-mir-519c	0.687593	1.55339	1.12049	-0.350526	0.933615	0.291544
hsa-mir-519d	3.95797	4.23227	4.09512	1.43186	2.7958	2.11383
hsa-mir-519e	0.35787	1.63646	0.997166	-0.649418	-0.968175	-0.808797
hsa-mir-520a	0.341544	0.434409	0.387976	-0.776067	-0.457021	-0.616544
hsa-mir-520b	0.888041	1.54783	1.21793	2.23404	1.05767	1.64585
hsa-mir-520c	1.97455	2.05161	2.01308	2.77629	0.750446	1.76337
hsa-mir-520d	1.12905	0.977865	1.05346	2.45368	0.946062	1.69987
hsa-mir-520e	0.040857	-0.0117188	0.0145691	-0.580211	0.252693	-0.163759
hsa-mir-520f	1.29963	1.19696	1.2483	1.39026	1.19493	1.2926
hsa-mir-520g	1.20437	1.363	1.28368	1.93427	3.99602	2.96514
hsa-mir-521-1	-0.040857	0.395833	0.177488	-0.395368	-0.0256124	-0.21049
hsa-mir-521-2	-0.336821	0.502604	0.0828915	0.313474	0.797016	0.555245
hsa-mir-522	-1.88259	-3.28387	-2.58323	-0.544662	-0.848175	-0.696419
hsa-mir-523	-0.677628	0.0117188	-0.332955	0.530947	0.882231	0.706589
hsa-mir-524	-0.380385	-0.335865	-0.358125	0.0578831	-3.29985	-1.62098
hsa-mir-525	0.152709	-0.776344	-0.311817	-1.0403	-0.208774	-0.624539
hsa-mir-526a-1	-0.316302	-1.02496	-0.670631	-0.974591	-2.43784	-1.70622
hsa-mir-526a-2	-0.482759	-0.851613	-0.667186	-0.270463	0.058257	-0.106103
hsa-mir-526b	1.0665	1.3172	1.19185	-1.03532	-0.686958	-0.86114
hsa-mir-527	0.98854	1.70313	1.34583	2.69705	2.11976	2.40841
hsa-mir-532	-0.264487	0.456	0.0957563	0.734791	0.0900322	0.412412
hsa-mir-541	-2.2526	-2.1008	-2.1767	-1.94392	-0.983923	-1.46392
hsa-mir-542	-0.40458	-0.46087	-0.432725	-0.237316	-0.587904	-0.41261
hsa-mir-543	0.519091	-0.154107	0.182492	-1.18915	-2.13628	-1.66272
hsa-mir-543	-0.837684	-0.322824	-0.580254	0.909485	-1.51044	-0.300477
hsa-mir-544	0.246819	-0.265217	-0.00919903	-0.410802	-1.92405	-1.16743
hsa-mir-545	-0.140508	-0.21875	-0.179629	1.35895	2.29003	1.82449
hsa-mir-548a-1	1.5852	1.97559	1.78039	-0.0223637	1.03185	0.504744
hsa-mir-548a-2	0.16956	-2.48444	-1.15744	0.936724	0.472884	0.704804
hsa-mir-548a-3	0.995949	1.07713	1.03654	-0.209083	0.181575	-0.013754
hsa-mir-548b	0.154532	0.168	0.161266	-0.331749	0.866024	0.267137
hsa-mir-548c	3.14525	4.12314	3.6342	0.964847	0.375687	0.670267
hsa-mir-548d-1	-0.959577	-2.33936	-1.64947	0.0245766	-2.34365	-1.15954
hsa-mir-548e	-0.045403	-0.281865	-0.163634	0.733196	2.06212	1.39766
hsa-mir-548f-1	-0.801527	-0.156522	-0.479024	-1.53355	-1.55837	-1.54596
hsa-mir-548f-2	-1.22975	-1.39783	-1.31379	1.00703	-0.272292	0.367369
hsa-mir-548f-3	0.526042	-0.0784844	0.223779	0.743919	1.34315	1.04353
hsa-mir-548f-4	-0.178697	1.0048	0.413052	-0.226281	1.59533	0.684523
hsa-mir-548g	-1.48444	-1.48855	-1.4865	0.656925	0.818128	0.737526
hsa-mir-548h-1	-0.901042	-2.48038	-1.69071	0.57075	-1.99704	-0.713146
hsa-mir-548h-3	-2.33842	-1.89565	-2.11704	-0.528642	-2.42194	-1.47529
hsa-mir-548h-4	-0.613232	0	-0.306616	-1.47463	-0.40225	-0.938441
hsa-mir-548i-1	0.0478024	0.407312	0.227557	0.966899	-0.177556	0.394671
hsa-mir-548i-2	-0.431134	0.190798	-0.120168	0.694641	-0.375405	0.159618
hsa-mir-548i-3	2.76485	2.42559	2.59522	1.11306	0.664132	0.888596
hsa-mir-548i-4	-2.00738	-1.95975	-1.98356	0.36422	-4.03378	-1.83478
hsa-mir-548j	2.92303	0.224628	1.57383	-3.94458	2.90196	-0.52131
hsa-mir-548k	0.617838	0.315104	0.466471	0.140211	0.687066	0.413638
hsa-mir-548l	0.424936	0.543478	0.484207	0.787234	0.0506329	0.418933
hsa-mir-548m	0.170483	-0.234783	-0.0321496	0.914894	0.700422	0.807658
hsa-mir-548n	-0.78117	-0.430435	-0.605803	-0.734861	0.632911	-0.0509747
hsa-mir-548o	-0.690394	0.615697	-0.0373483	-0.887446	-1.01719	-0.952316
hsa-mir-548p	0.865162	0.416779	0.640971	-3.61103	-3.38682	-3.49892
hsa-mir-548p	1.18692	1.54804	1.36748	1.83044	-0.550923	0.639759
hsa-mir-549	-3.261	-4.64953	-3.95526	-0.63827	-1.9283	-1.28328
hsa-mir-550-2	-3.69121	-2.045	-2.86811	-2.06725	-2.22681	-2.14703
hsa-mir-550-2	-1.95165	-0.878261	-1.41496	-0.842881	-1.03235	-0.937615
hsa-mir-551a	-0.930163	-0.8208	-0.875482	-0.831749	-0.501608	-0.666678
hsa-mir-551b	2.0625	1.72257	1.89253	-0.197987	1.06546	0.433737
hsa-mir-553	-0.35369	-0.33913	-0.34641	-0.230769	0.537271	0.153251
hsa-mir-554	-1.57002	-3.44384	-2.50693	-0.266722	-0.863924	-0.565323
hsa-mir-555	0.757523	0.745602	0.751563	0.46092	2.11931	1.29012
hsa-mir-556	-1.60012	0.840325	-0.379895	-1.44065	-1.00789	-1.22427
hsa-mir-557	-0.0306713	1.46008	0.714705	0.791677	-2.13171	-0.670016
hsa-mir-558	-2.61832	-2.55217	-2.58525	-2.9018	-2.54571	-2.72376
hsa-mir-559	-0.722801	-1.18945	-0.956123	0.500317	1.85646	1.17839
hsa-mir-561	-3.10202	-1.44572	-2.27387	-2.02214	-3.75279	-2.88747
hsa-mir-562	-0.984733	-0.830435	-0.907584	-0.620295	-0.388186	-0.50424
hsa-mir-563	-1.38252	0.7659	-0.308312	-0.992969	-0.447528	-0.720249
hsa-mir-564	0.692308	1.09317	0.892738	0.685682	3.64763	2.16666
hsa-mir-566	-0.913462	-1.32919	-1.12133	-0.493289	-0.630919	-0.562104
hsa-mir-567	-5.03067	-3.23681	-4.13374	-0.712883	-2.30385	-1.50836
hsa-mir-568	0.333333	0.317391	0.325362	-0.777414	-0.464135	-0.620775
hsa-mir-569	1.00405	0.215156	0.609603	-3.85742	1.85646	-1.00048
hsa-mir-570	-1.08819	-0.304688	-0.696439	-0.718105	-0.419293	-0.568699
hsa-mir-571	1.28547	1.13177	1.20862	0.426186	2.74389	1.58504
hsa-mir-572	-1.20654	-0.9616	-1.08407	-1.53327	-0.851018	-1.19214
hsa-mir-573	0.015625	1.31394	0.664781	1.45332	-0.0688829	0.692218
hsa-mir-574	2.91858	2.84783	2.8832	1.15057	2.86076	2.00567
hsa-mir-575	-0.0109954	-0.0162382	-0.0136168	1.47726	-1.07353	0.201865
hsa-mir-576	-1.37789	-4.16373	-2.77081	-0.669306	0.519651	-0.0748276
hsa-mir-577	1.69307	0.792969	1.24302	0.369474	0.158701	0.264087
hsa-mir-578	-0.706597	-1.16644	-0.936519	-2.63561	-2.41654	-2.52607
hsa-mir-579	0.613232	1.01304	0.813138	0.256956	1.49367	0.875313
hsa-mir-580	1.24517	0.8112	1.02819	0.715779	1.80707	1.26143
hsa-mir-581	-1.15784	-0.278804	-0.718324	-1.8304	-1.45394	-1.64217
hsa-mir-582	-0.0978009	-1.22733	-0.662568	-0.118888	0.860825	0.370969
hsa-mir-583	0.16956	0.253045	0.211302	0.932544	0.854627	0.893586
hsa-mir-584	1.01459	0.995588	1.00509	1.26308	0.817124	1.0401
hsa-mir-585	-1.8316	-2.06901	-1.9503	-4.49221	-2.2537	-3.37295
hsa-mir-586	0.180662	-0.0173913	0.0816351	1.28478	0.45007	0.867425
hsa-mir-587	-0.722874	-0.433235	-0.578055	-0.169126	-1.18288	-0.676001
hsa-mir-588	0.720102	1.47826	1.09918	0.0245499	1.7384	0.881473
hsa-mir-589	0.877894	-0.0730717	0.402411	-4.03895	-8.8273	-6.43313
hsa-mir-590	1.33432	0.9552	1.14476	1.51236	0.158628	0.835493
hsa-mir-591	-1.69734	-0.496617	-1.09698	0.355397	0.0688829	0.21214
hsa-mir-592	1.57909	0.619209	1.09915	0.992119	0.481661	0.73689
hsa-mir-592	0.630015	0.3664	0.498207	0.111217	-0.465166	-0.176975
hsa-mir-593	1.03762	0.105548	0.571582	-4.43584	1.53078	-1.45253
hsa-mir-595	-0.121591	0.633309	0.255859	0.996347	-1.63253	-0.318094
hsa-mir-596	1.47512	0.79161	1.13336	-1.06619	-3.42457	-2.24538
hsa-mir-597	1.38831	1.66306	1.52568	0.949392	0.441611	0.695502
hsa-mir-598	-5.42239	-5.36522	-5.3938	-5.04255	-3.82278	-4.43267
hsa-mir-600	-2.74046	-2.26522	-2.50284	-1.95908	0.28692	-0.836082
hsa-mir-601	-1.24369	-0.577353	-0.910519	0.855878	-2.43348	-0.788801
hsa-mir-602	-1.13462	-1.15528	-1.14495	-0.0928412	1.26602	0.586588
hsa-mir-603	0.740162	-0.00405954	0.368051	-2.03173	-0.294267	-1.163
hsa-mir-604	-2.55769	-2.08696	-2.32232	-2.68345	-3.85933	-3.27139
hsa-mir-605	-7.76331	-3.86333	-5.81332	-1.40683	-1.67784	-1.54233
hsa-mir-606	-2.53096	-0.92873	-1.72984	-1.08735	0.699062	-0.194142
hsa-mir-607	2.32928	1.67794	2.00361	1.88681	1.11128	1.49905
hsa-mir-608	1.72975	1.76184	1.74579	1.297	1.64967	1.47333
hsa-mir-609	-0.574988	-0.94401	-0.759499	-0.900632	-0.387377	-0.644004
hsa-mir-610	1.64042	1.64	1.64021	1.01236	2.56592	1.78914
hsa-mir-611	-0.976273	-0.308525	-0.642399	1.17171	-1.27074	-0.0495148
hsa-mir-612	1.11516	2.24899	1.68207	0.00779073	0.0877588	0.0477748
hsa-mir-613	-1.27299	-1.55807	-1.41553	0.65299	-1.72276	-0.534885
hsa-mir-614	0.389468	0.173207	0.281337	-1.87972	0.128328	-0.875695
hsa-mir-615	-0.711538	-1.20911	-0.960324	-1.00559	-1.59192	-1.29876
hsa-mir-616	-2.64389	-1.43612	-2.04	-0.615078	-2.71097	-1.66302
hsa-mir-617	0.185351	-0.299479	-0.0570639	-0.935789	0.469082	-0.233354
hsa-mir-618	-3.50048	-2.14217	-2.82133	-2.45278	-3.07471	-2.76375
hsa-mir-619	-0.195023	-0.415426	-0.305225	1.91912	1.53078	1.72495
hsa-mir-620	0.24173	0.678261	0.459996	0.368249	0.500703	0.434476
hsa-mir-621	-1.84086	-2.75507	-2.29797	-0.0527616	0.660516	0.303877
hsa-mir-622	1.39294	0.707713	1.05033	-4.02907	-0.660516	-2.34479
hsa-mir-623	-1.23785	-1.69147	-1.46466	-0.00779073	-0.237921	-0.122856
hsa-mir-624	-1.79885	-1.42725	-1.61305	-2.77007	-0.471648	-1.62086
hsa-mir-626	-2.09268	-1.88672	-1.9897	-1.73095	-0.481369	-1.10616
hsa-mir-627	-0.908819	0.902344	-0.00323769	0.472421	-0.396314	0.0380537
hsa-mir-628	2.24363	1.97023	2.10693	1.51666	0.2475	0.882079
hsa-mir-630	-0.45081	-2.61434	-1.53258	1.09862	-0.992112	0.0532538
hsa-mir-631	-0.110532	0.664411	0.276939	-0.358183	0.713763	0.17779
hsa-mir-632	0.923003	0.871861	0.897432	1.31119	3.36464	2.33791
hsa-mir-633	0.682179	0.00592832	0.344054	-0.75134	0.427189	-0.162075
hsa-mir-634	0.293403	-0.564276	-0.135437	-4.74265	2.57008	-1.08629
hsa-mir-635	0.121574	0.921875	0.521725	-1.03621	-1.36432	-1.20026
hsa-mir-636	0.432692	0.99793	0.715311	1.46868	-0.210306	0.629187
hsa-mir-637	1.05518	0.990768	1.02297	-1.69999	-2.07903	-1.88951
hsa-mir-638	-2.14904	-2.12422	-2.13663	-3.22931	-2.08774	-2.65853
hsa-mir-639	-1.06984	-0.6096	-0.839718	-0.542776	-1.47481	-1.00879
hsa-mir-639	-1.59615	-0.405797	-1.00098	-1.97204	-0.93454	-1.45329
hsa-mir-640	-1.75405	-1.56157	-1.65781	-0.384913	0.222426	-0.0812434
hsa-mir-641	0.488611	0.202733	0.345672	0.487103	0.120107	0.303605
hsa-mir-642	-1.70067	-1.27511	-1.48789	1.32603	-0.0251526	0.650437
hsa-mir-643	0.204909	0.341471	0.27319	-0.144898	0.781337	0.318219
hsa-mir-644	1.12214	0.986957	1.05455	0.98036	2.03094	1.50565
hsa-mir-645	-0.647783	-0.78172	-0.714752	-2.03408	1.2788	-0.377638
hsa-mir-646	1.93739	1.68853	1.81296	1.41155	1.58853	1.50004
hsa-mir-647	0.70651	0.291471	0.49899	0.308899	0.675942	0.49242
hsa-mir-648	-1.03414	-0.520974	-0.777559	-0.0387003	-0.222144	-0.130422
hsa-mir-649	1.08726	1.64808	1.36767	-0.118012	-1.02739	-0.572698
hsa-mir-650	0.975962	1.45342	1.21469	1.31655	0.455432	0.885993
hsa-mir-650-HOM	-0.0106724	0.442059	0.215693	0.660972	-0.536727	0.0621225
hsa-mir-651	-1.44694	-0.572917	-1.00993	-1.00358	-2.69951	-1.85155
hsa-mir-652	-4.51156	-3.71382	-4.11269	-1.26836	-2.6364	-1.95238
hsa-mir-653	-3.30025	-2.3913	-2.84578	-3.75614	-2.25598	-3.00606
hsa-mir-654	0.413076	0.9872	0.700138	0.499049	0.696677	0.597863
hsa-mir-655	1.54038	0.790882	1.16563	1.44091	-0.39966	0.520623
hsa-mir-656	1.13025	0.635524	0.882889	1.85254	0.0903408	0.971441
hsa-mir-657	0.0908565	-0.91069	-0.409917	1.06898	1.24595	1.15746
hsa-mir-658	-0.543269	0.385093	-0.079088	1.56488	-1.48329	0.040795
hsa-mir-659	-0.238349	0.139118	-0.0496158	-1.14925	-0.793326	-0.971286
hsa-mir-660	0.0673077	0.455487	0.261397	1.72148	0.0320334	0.876755
hsa-mir-661	-0.203722	0.0129247	-0.0953984	-0.787114	-2.6184	-1.70275
hsa-mir-662	-0.889423	-0.269151	-0.579287	-1.07718	-0.647632	-0.862407
hsa-mir-663	2.55288	2.58799	2.57044	1.09732	0.260446	0.678881
hsa-mir-663b	0.244753	-0.0938235	0.0754646	1.34431	1.14924	1.24677
hsa-mir-664	0.41053	-0.172647	0.118942	0.013822	0.131252	0.0725368
hsa-mir-665	1.27242	1.21526	1.24384	-0.317392	0.152383	-0.0825047
hsa-mir-668	-3.24936	-2.17826	-2.71381	-3.61866	-0.520394	-2.06953
hsa-mir-671	-0.405152	0.0404571	-0.182347	1.00394	-0.656544	0.173698
hsa-mir-675	-3.34615	-3.10145	-3.2238	-3.78859	-2.27994	-3.03427
hsa-mir-708	-1.27489	-1.0832	-1.17904	-0.447719	-0.523044	-0.485381
hsa-mir-7-1	0.0109954	0.00405954	0.00752746	-4.3782	1.45894	-1.45963
hsa-mir-7-2	0.755356	-0.529948	0.112704	-2.00947	-0.272161	-1.14082
hsa-mir-720	-0.114005	0.73613	0.311063	0.321573	-0.225243	0.0481652
hsa-mir-7-3	-4.36499	-3.27912	-3.82206	-2.58317	-1.61233	-2.09775
hsa-mir-744	-2.30015	-1.9024	-2.10127	-2.06369	-1.59486	-1.82927
hsa-mir-758	0.622727	0.924336	0.773532	0.534301	0.711424	0.622862
hsa-mir-760	-0.242618	-0.275588	-0.259103	-0.253611	-0.644091	-0.448851
hsa-mir-765	-1.2572	-0.324412	-0.790808	-0.666097	1.07175	0.202829
hsa-mir-769	1.79389	1.43913	1.61651	1.12439	1.16456	1.14447
hsa-mir-770	0.494892	0.614929	0.55491	0.547629	1.18814	0.867883
hsa-mir-802	2.88021	1.92016	2.40019	-5.1199	1.28032	-1.91979
hsa-mir-873	-1.91094	-0.682609	-1.29678	-2.43044	-1.95218	-2.19131
hsa-mir-874	0.67597	1.66211	1.16904	-0.118012	1.77392	0.827956
hsa-mir-875	-0.0709015	-0.157681	-0.114291	0.78645	1.62182	1.20413
hsa-mir-876	1.91346	2.13251	2.02298	1.09508	1.05153	1.07331
hsa-mir-877	1.2832	1.38184	1.33252	1.21423	1.63493	1.42458
hsa-mir-877_mirtron	0.985577	1.00207	0.993824	0.388143	0.458217	0.42318
hsa-mir-885	0.716196	0.984	0.850098	0.261407	-0.0900322	0.0856873
hsa-mir-886	0.732835	1.505	1.11892	0.79034	-1.05762	-0.133639
hsa-mir-887	1.25706	1.752	1.50453	1.69867	1.38907	1.54387
hsa-mir-888	0.588542	0.258457	0.4235	1.61091	0.250599	0.930753
hsa-mir-889	-1.34615	-2.32298	-1.83457	-0.674497	-1.98189	-1.3282
hsa-mir-890	1.87981	2.31884	2.09932	0.392617	0.831476	0.612047
hsa-mir-891a	0.221374	0.252174	0.236774	0.597381	1.44023	1.0188
hsa-mir-891b	2.09924	1.38696	1.7431	2.3748	0.68917	1.53198
hsa-mir-892a	1.71001	1.04688	1.37844	1.71684	1.71204	1.71444
hsa-mir-892b	-1.65512	-2.41544	-2.03528	-1.45135	-0.124572	-0.787959
hsa-mir-9-1	-0.845486	-0.395129	-0.620307	0.310299	-1.06114	-0.375418
hsa-mir-9-2	1.92112	1.93043	1.92578	0.685761	1.74121	1.21349
hsa-mir-920	-0.720885	-0.18353	-0.452208	-1.20536	-0.47522	-0.840289
hsa-mir-921	-0.226965	0.806176	0.289605	-0.63162	0.129283	-0.251168
hsa-mir-922	1.75984	0.922869	1.34135	2.05568	1.03324	1.54446
hsa-mir-924	-1.00577	-1.21677	-1.11127	-1.7073	-2.03289	-1.87009
hsa-mir-92a-1	0.0804398	-0.625169	-0.272365	1.00703	-0.381885	0.312573
hsa-mir-92a-2	1.34433	1.38295	1.36364	0.582024	-0.682209	-0.0500922
hsa-mir-93	3.91242	3.98634	3.94938	1.42943	1.57211	1.50077
hsa-mir-933	0.754251	1.19756	0.975907	2.95206	1.00327	1.97767
hsa-mir-934	-0.24173	0.208696	-0.0165173	1.7365	1.36428	1.55039
hsa-mir-935	-0.00480769	0.223602	0.109397	-0.676734	-0.0877437	-0.382239
hsa-mir-936	0.536464	0.634412	0.585438	0.448672	1.29829	0.873482
hsa-mir-937	-0.135995	-1.20568	-0.670839	0.770649	1.47753	1.12409
hsa-mir-938	1.62432	0.769941	1.19713	-0.737961	1.00655	0.134294
hsa-mir-939	-0.656814	0.373118	-0.141848	1.19382	-0.306503	0.443658
hsa-mir-940	0.375667	0.866176	0.620922	0.747632	0.316096	0.531864
hsa-mir-941-1	-2.32123	-2.63595	-2.47859	-2.66433	1.0835	-0.790413
hsa-mir-942	-2.07379	-1.83478	-1.95429	-1.43863	-2.0647	-1.75166
hsa-mir-942	-1.83995	-1.53544	-1.68769	0.668866	2.3111	1.48998
hsa-mir-943	0.806616	1.04783	0.927221	-0.0245499	1.3474	0.661424
hsa-mir-944	0.611882	0.763235	0.687559	0.591862	-1.13725	-0.272692
hsa-mir-95	-3.10459	-3.71824	-3.41141	-4.11823	-3.43191	-3.77507
hsa-mir-96	-3.52627	-4.10215	-3.81421	-1.78501	-1.09381	-1.43941
hsa-mir-98	-0.42974	-0.146176	-0.287958	-0.201895	0.771495	0.2848
hsa-mir-99a	-1.95081	-2.16238	-2.0566	-0.345516	-0.547824	-0.44667
hsa-mir-99b	-1.00481	-1.30021	-1.15251	-1.61633	-0.235376	-0.925854
mir-1200 + let-7f-2	-1.72718	-1.59315	-1.66017	-1.23021	-1.53769	-1.38395
mir-1206 + mir-1276	0.338646	0.47234	0.405493	1.07277	-0.607299	0.232737
mir-125b-2 + mir-128-2	0.774167	1.16762	0.970895	0.149966	-1.46239	-0.656212
mir-129-1 + mir-125b-2	-1.69199	-2.05458	-1.87328	-1.97363	-2.8844	-2.42902
mmu-mir-698_mirtron	0.00480769	-0.380952	-0.188072	-0.200224	-1.23816	-0.719193
-	-0.956652	-0.872396	-0.914524	-1.59537	-1.03271	-1.31404
-	-2.04597	-1.70843	-1.8772	-1.42722	-0.893839	-1.16053
candidate001	-1.43094	-1.02925	-1.23009	-1.88152	-2.25471	-2.06811
candidate002	0.510072	-0.347416	0.0813278	0.497609	0.524902	0.511255
candidate003	0.603535	0.995637	0.799586	1.4202	0.462751	0.941478
candidate004	-1.58705	-1.08645	-1.33675	-1.56283	-0.934706	-1.24877
candidate005	1.08345	1.00455	1.044	-0.425	2.21118	0.893088
candidate006	0.957554	1.09555	1.02655	-0.036087	0.05	0.00695652
candidate007	0.211222	0.322479	0.26685	0.103575	-0.702016	-0.29922
candidate008	1.08993	0.876503	0.983216	1.54109	-2.60333	-0.531123
candidate009	0.695683	-0.0757231	0.30998	-1.40565	1.93667	0.265507
candidate010	1.87626	2.02697	1.95162	1.71978	0.616667	1.16822
candidate011	-1.37194	-0.857654	-1.1148	-1.57957	0.311569	-0.633998
candidate012	-0.308923	-1.15881	-0.733868	1.11193	1.69202	1.40198
candidate013	0.707415	0.954772	0.831093	0.571287	0.653229	0.612258
candidate014	2.29353	1.26974	1.78163	2.07978	-0.328824	0.87548
candidate015	-1.41246	-1.93979	-1.67612	-0.57695	0.273026	-0.151962
candidate016	-0.193603	-0.467714	-0.330658	-0.540194	-1.28314	-0.911669
candidate017	0.386774	-0.0646766	0.161048	0.257312	1.91141	1.08436
candidate018	0.00841683	0.37223	0.190323	-0.72559	-0.345359	-0.535474
candidate019	-0.733094	-0.905102	-0.819098	-2.38152	-0.769216	-1.57537
candidate020	-0.703145	-0.7836	-0.743372	-0.433429	-0.887271	-0.66035
candidate021	-0.00719424	-0.693858	-0.350526	-1.58935	-0.167647	-0.878497
candidate022	-1.32492	-2.18412	-1.75452	-1.99455	-2.18237	-2.08846
candidate023	-0.301347	-0.488656	-0.395001	0.961821	0.424911	0.693366
candidate024	-1.9034	-2.09629	-1.99985	-3.56343	-3.32767	-3.44555
candidate025	2.14478	1.03403	1.58941	0.943325	1.89936	1.42134
candidate026	0.12446	-1.60058	-0.738062	0.946957	-0.943333	0.00181159
candidate027	-0.844276	-2.18237	-1.51332	-0.666588	-1.15175	-0.909171
candidate028	1.88705	0.59181	1.23943	0.864783	0.738627	0.801705
candidate029	0.136673	-0.650837	-0.257082	1.11785	1.05842	1.08813
candidate030	-2.49659	-3.98507	-3.24083	-2.43366	-2.39363	-2.41365
candidate031	-4.03006	-4.76119	-4.39563	-4.30818	0.262421	-2.02288
candidate032	-0.451178	-0.859511	-0.655345	-0.487313	-0.754697	-0.621005
candidate033	1.95971	1.44849	1.7041	1.3237	0.333529	0.828613
candidate034	-1.50842	-0.979058	-1.24374	-1.89187	0.0833005	-0.904283
candidate035	0.984173	1.81638	1.40028	0.625652	-2.41627	-0.895311
candidate036	-1.20762	-2.26911	-1.73836	-0.51194	-1.52934	-1.02064
candidate037	1.03309	-0.0295743	0.50176	0.577391	-0.171961	0.202715
candidate038	0.0656566	0.632635	0.349146	-1.16457	-1.10813	-1.13635
candidate039	-2.37842	-1.94118	-2.1598	-1.42022	-3.85392	-2.63707
candidate040	0.588489	0.712707	0.650598	0.997609	1.57941	1.28851
candidate041	-1.93066	-2.61827	-2.27447	-1.04267	-1.00141	-1.02204
candidate042	-3.91871	-3.55964	-3.73917	-2.42739	-5.20059	-3.81399
candidate043	-0.714646	-2.64834	-1.68149	-0.14489	-0.93286	-0.538875
candidate044	-0.844276	0.280105	-0.282086	-0.31871	0.173696	-0.072507
candidate045	-0.0462963	-0.250436	-0.148366	0.0448186	1.79714	0.920977
candidate046	0.170875	-1.17277	-0.50095	-0.44534	-1.65103	-1.04819
candidate047	-0.574101	0.0620734	-0.256014	-0.0458696	0.0590196	0.00657502
candidate048	-1.78236	-1.91814	-1.85025	-0.207291	-2.3338	-1.27055
candidate049	1.01583	0.431264	0.723546	-0.30913	-1.1351	-0.722114
candidate050	1.11785	0.732112	0.924978	0.434906	-0.179477	0.127715
candidate051	-1.61007	-1.68313	-1.6466	-1.00239	-3.37471	-2.18855
candidate052	4.11295	3.70133	3.90714	3.51457	0.0805882	1.79758
candidate053	0.0877698	-0.953201	-0.432716	-0.152174	-0.507647	-0.32991
candidate054	0.0252525	-0.561955	-0.268351	-0.208205	-0.0423072	-0.125256
candidate055	-0.840067	-0.572426	-0.706247	-2.17097	-2.43358	-2.30228
candidate056	-1.88849	-1.67273	-1.78061	-0.818696	-3.42686	-2.12278
candidate057	-1.59764	-1.73473	-1.66619	-0.706189	-0.538694	-0.622442
candidate058	-0.22446	-0.363666	-0.294063	0.343043	0.690784	0.516914
candidate059	0.691116	1.01119	0.851153	4.36222	1.83897	3.10059
candidate060	-1.18182	-0.752182	-0.967	-2.45554	0.208908	-1.12331
candidate061	1.02273	1.68935	1.35604	-0.31871	0.652477	0.166883
candidate062	-0.275253	-0.298429	-0.286841	0.329381	-0.996978	-0.333798
candidate063	-0.623741	-0.0965226	-0.360132	1.23573e-15	0.11549	0.0577451
candidate064	0.0138236	0.358318	0.186071	0.827951	0.193994	0.510972
candidate065	0.594276	1.91449	1.25438	0.313493	-0.278807	0.017343
candidate066	-0.66493	-0.514247	-0.589588	1.10202	0.293748	0.697884
candidate067	3.47475	3.15707	3.31591	1.1226	1.23952	1.18106
candidate068	1.58705	1.40299	1.49502	1.36478	1.25275	1.30876
candidate069	-0.354676	-0.0997725	-0.227224	-0.171522	-0.655882	-0.413702
candidate070	-4.47094	-4.64722	-4.55908	-3.51378	-3.08692	-3.30035
candidate071	1.28451	1.00436	1.14444	-0.226464	1.88464	0.829088
candidate072	-1.85108	-2.28632	-2.0687	-2.15935	-2.36373	-2.26154
candidate073	-0.060521	0.65536	0.297419	0.376572	1.15265	0.764612
candidate074	0.245791	0.463351	0.354571	1.38606	3.39141	2.38873
candidate075	1.27986	1.24634	1.2631	1.40109	6.07196	3.73652
candidate076	-2.75311	-3.12031	-2.93671	1.07998	3.27513	2.17755
candidate077	-0.6319	-0.290235	-0.461067	-0.934857	1.31508	0.19011
candidate078	-0.965468	-1.1248	-1.04513	-0.843043	-1.84961	-1.34633
candidate079	-1.06974	-1.83311	-1.45142	-0.084923	-3.12697	-1.60595
candidate080	-3.00504	-2.00942	-2.50723	-1.0387	1.28333	0.122319
candidate081	1.26835	1.29834	1.28334	1.5363	0.860588	1.19845
candidate082	0.778417	1.1365	0.957457	2.645	4.47275	3.55887
candidate083	1.26852	1.15358	1.21105	1.88926	1.1578	1.52353
candidate084	1.32576	0.343805	0.834781	1.28859	-0.93286	0.177867
candidate085	0.528777	0.99545	0.762114	1.00478	-0.442157	0.281313
candidate086	-0.254676	-1.07605	-0.665362	-1.4613	0.146078	-0.657613
candidate087	2.14057	1.61169	1.87613	1.40432	1.28025	1.34228
candidate088	1.91142	2.23474	2.07308	1.28091	2.05983	1.67037
candidate089	-1.45668	-1.76965	-1.61316	0.420571	-1.48643	-0.532927
candidate090	-1.42396	-0.165983	-0.794974	0.138077	-0.129182	0.00444741
candidate091	-0.133813	-0.466363	-0.300088	0.446957	3.70608	2.07652
candidate092	3.27104	4.14747	3.70926	2.81148	1.29497	2.05322
candidate093	0.0683453	0.970751	0.519548	-0.234348	3.90647	1.83606
candidate094	1.50758	2.51832	2.01295	-2.44771	-0.0480883	-1.2479
candidate095	1.17554	0.540461	0.858001	-0.135217	0.986863	0.425823
candidate096	-0.0395683	-0.0627234	-0.0511459	0.200435	-3.82333	-1.81145
candidate097	-1.6295	-0.60481	-1.11715	-1.34304	-0.05	-0.696522
candidate098	1.37698	2.29997	1.83847	1.82848	3.11784	2.47316
candidate099	1.40576	0.857004	1.13138	1.76826	-0.298627	0.734817
candidate100	-0.471223	0.907052	0.217915	7.65957	0.821373	4.24047
candidate101	-0.978114	-1.10558	-1.04185	0.724686	-1.08764	-0.181475
candidate102	1.59078	1.02352	1.30715	0.304508	1.52061	0.912557
candidate103	-0.557921	-0.215722	-0.386822	0.407358	-0.257102	0.0751281
candidate104	-1.31295	-1.1261	-1.21952	-0.76087	-2.54686	-1.65387
candidate105	-1.03022	-1.55704	-1.29363	-1.15696	-1.2351	-1.19603
candidate106	-0.804317	-0.515762	-0.660039	0.862391	-0.703725	0.0793329
candidate107	1.02189	0.176265	0.599075	1.92601	0.652477	1.28925
candidate108	-3.00842	-3.79494	-3.40168	-2.93787	-2.26435	-2.60111
candidate109	-0.542683	0.542702	9.33618e-06	0.636571	-0.0773133	0.279629
candidate110	1.95118	1.2199	1.58554	0.851079	0.851137	0.851108
candidate111	-0.697122	0.0295743	-0.333774	-0.80913	-0.594706	-0.701918
candidate112	2.54461	3.20855	2.87658	0.0896372	1.75614	0.92289
candidate113	0.891367	1.06955	0.980458	1.8237	-1.18294	0.320377
candidate114	-0.370504	0.0659734	-0.152265	0.439565	-1.16569	-0.363061
candidate115	0.733094	1.0234	0.878246	0.589348	0.0982353	0.343792
candidate116	3.68561	2.95515	3.32038	3.98565	8.07627	6.03096
candidate117	1.09082	1.8132	1.45201	0.846	1.14805	0.997025
candidate118	2.54604	1.95938	2.25271	1.22217	3.81471	2.51844
candidate119	0.359428	0.0270506	0.193239	-0.168603	-0.165024	-0.166814
candidate120	-3.31902	-4.36475	-3.84189	-2.81669	-2.90369	-2.86019
candidate121	-0.966906	-0.867403	-0.917155	-0.630435	0.764902	0.0672336
candidate122	-0.942761	-2.27923	-1.611	-1.15129	-0.509526	-0.830409
candidate123	-1.59065	-0.968151	-1.2794	-0.683478	-2.14176	-1.41262
candidate124	0.0543788	0.450951	0.252665	0.0276154	0.433351	0.230483
candidate125	0.90294	-0.0675121	0.417714	0.355494	0.0318483	0.193671
candidate126	0.985773	1.40134	1.19356	1.54719	1.27429	1.41074
candidate127	-1.37085	-2.1078	-1.73932	0.404296	-1.47916	-0.53743
candidate128	-0.0543788	0.253264	0.0994425	1.38793	0.357846	0.872888
candidate129	-0.311784	-0.921941	-0.616862	0.33454	1.88116	1.10785
candidate130	-0.176389	0.0140158	-0.0811867	0.283748	-2.19825	-0.957253
candidate131	0.00288832	-0.164342	-0.0807266	-0.236571	-1.02931	-0.63294
candidate132	0.373877	-0.0820007	0.145938	-0.0174286	0.390324	0.186448
candidate133	-0.214353	-1.77061	-0.992481	1.28098	-1.14511	0.0679348
candidate134	1.06707	-0.0105478	0.528263	-0.280857	0.185721	-0.0475681
candidate135	0.756313	0.441882	0.599097	0.345203	2.27654	1.31087
candidate136	-1.20892	-0.982307	-1.09561	-0.0714286	-1.48849	-0.77996
candidate137	-0.83006	-0.18408	-0.50707	-0.430267	-1.43793	-0.934096
candidate138	-1.91319	-2.57648	-2.24483	-2.51615	-1.14083	-1.82849
candidate139	-1.19394	0.922785	-0.13558	1.57465	0.31	0.942323
candidate140	-0.542523	-0.110034	-0.326278	1.61207	-0.568617	0.521726
candidate141	-2.184	-2.28982	-2.23691	-1.51154	-1.80712	-1.65933
candidate142	0.0309649	-0.506399	-0.237717	-0.830863	-0.121753	-0.476308
candidate143	-1.48427	-2.12964	-1.80696	-4.27771	-2.1085	-3.19311
candidate144	1.7515	1.8288	1.79015	1.50804	1.61031	1.55917
candidate145	-2.67151	-3.27676	-2.97414	-1.27133	-2.837	-2.05417
candidate146	-0.342713	-1.5774	-0.960055	-0.638077	-1.04974	-0.843909
candidate147	-1.00082	-0.121941	-0.56138	1.80273	-0.242791	0.77997
candidate148	-0.496997	-0.600149	-0.548573	1.71932	-0.37377	0.672773
candidate149	0.901676	0.269675	0.585676	2.08606	1.39166	1.73886
candidate150	1.43092	1.61022	1.52057	0.287405	2.06549	1.17645
candidate151	0.973759	0.140619	0.557189	2.06677	1.32797	1.69737
candidate152	0.689034	0.618987	0.654011	-2.43306	-1.28674	-1.8599
candidate153	-0.600655	-1.25359	-0.927121	-0.827361	0.173023	-0.327169
candidate154	0.0763063	0.630104	0.353205	0.639756	0.487013	0.563385
candidate155	0.101802	-0.0697501	0.016026	-0.946669	1.98014	0.516735
candidate156	1.53355	2.10169	1.81762	2.37096	2.64349	2.50722
candidate157	1.982	1.87468	1.92834	0.957161	0.599535	0.778348
candidate158	-0.151755	0.234614	0.0414296	-0.332992	0.487028	0.0770178
candidate159	2.18967	1.70092	1.94529	4.462	1.2713	2.86665
candidate160	0.295391	-0.177748	0.0588216	2.46164	-1.6947	0.383469
candidate161	1.62163	1.28989	1.45576	1.98886	0.386191	1.18752
candidate162	-0.0491014	0.044573	-0.00226421	1.20486	0.565618	0.885237
candidate163	-2.36553	-2.0432	-2.20436	-0.890684	-0.949625	-0.920155
candidate164	-3.06874	-2.41055	-2.73964	-1.39816	-0.979302	-1.18873
candidate165	-0.314239	-0.743882	-0.52906	0.101086	-0.121395	-0.0101549
candidate166	1.08631	1.40433	1.24532	0.459527	1.26033	0.85993
candidate167	1.38707	1.17679	1.28193	-2.62239	1.1007	-0.760845
candidate168	2.28396	2.49662	2.39029	0.420217	0.0413953	0.230806
candidate169	0.954992	0.834177	0.894585	-1.53823	2.10326	0.282514
candidate170	0.01002	-0.810041	-0.40001	-0.191748	0.530492	0.169372
candidate171	1.4689	1.51435	1.49162	2.85071	-0.255814	1.29745
candidate172	0.419685	0.991469	0.705577	0.0455267	-0.00446429	0.0205312
candidate173	-0.394435	0.245992	-0.0742219	-1.9972	1.1293	-0.433948
candidate174	-1.33201	-1.08327	-1.20764	-1.69072	-1.00993	-1.35033
candidate175	-1.45748	-1.91309	-1.68528	-1.55362	-0.548756	-1.05119
candidate176	-1.34943	-3.01224	-2.18083	-1.38765	-2.95349	-2.17057
candidate177	0.825096	1.18374	1.00442	1.96029	0.63457	1.29743
candidate178	1.52723	1.89092	1.70908	0.580731	1.8961	1.23842
candidate179	1.83797	2.29325	2.06561	0.503327	4.42884	2.46608
candidate180	-2.33307	-1.78064	-2.05685	-1.55136	0.236744	-0.65731
candidate181	2.02291	3.75738	2.89015	2.99078	2.90442	2.9476
candidate182	-1.14239	-0.709283	-0.925836	1.39816	-0.0334884	0.682334
candidate183	1.14894	2.12954	1.63924	0.376094	0.700233	0.538163
candidate184	-1.03456	-1.67032	-1.35244	-0.701429	-1.03713	-0.869282
candidate185	-0.161211	-0.276371	-0.218791	-0.189331	-0.0413953	-0.115363
candidate186	-0.00841683	-0.663501	-0.335959	-0.433376	1.93992	0.75327
candidate187	1.42084	0.319765	0.870303	0.0690971	1.83721	0.953152
candidate188	-1.66939	-0.997046	-1.33322	-0.716003	-1.44442	-1.08021
candidate189	0.40521	0.52872	0.466965	-1.38802	0.0457055	-0.671156
candidate190	2.4755	0.612831	1.54416	-0.479106	-0.0100197	-0.244563
candidate191	0.269231	1.29662	0.782928	1.81324	1.04395	1.4286
candidate192	0.491015	-0.452163	0.0194257	-0.672049	-0.613231	-0.64264
candidate193	-0.235237	0.214699	-0.0102693	0.144571	0.653358	0.398965
candidate194	-1.21358	-1.40633	-1.30996	-0.474612	-0.715814	-0.595213
candidate195	-0.307415	0.686115	0.18935	0.797372	0.975735	0.886553
candidate196	1.73316	1.57665	1.65491	1.00804	2.07944	1.54374
candidate197	1.27917	1.39612	1.33764	-0.680158	0.695831	0.00783665
candidate198	0.776334	1.00975	0.893042	2.75119	0.333604	1.5424
candidate199	-2.57009	-2.58745	-2.57877	-1.93674	-0.874797	-1.40577
candidate200	-1.32838	-1.6464	-1.48739	-1.43441	-1.37192	-1.40316
candidate201	0.158756	0.629958	0.394357	1.39559	0.754419	1.075
candidate202	-2.5264	-2.77575	-2.65107	-3.32186	-0.928977	-2.12542
candidate203	1.07161	0.939671	1.00564	0.583642	0.41944	0.501541
candidate204	-1.41941	-1.00853	-1.21397	-1.91318	-1.72707	-1.82013
candidate205	0.886072	-0.203811	0.341131	2.17314	0.743166	1.45815
candidate206	-0.315057	-1.37257	-0.843816	-2.11393	-1.16279	-1.63836
candidate207	2.03691	1.7261	1.8815	2.9	2.80141	2.8507
candidate208	-0.560556	-0.425738	-0.493147	-0.230886	-0.837209	-0.534048
candidate209	-1.99018	-1.29241	-1.64129	-1.58492	-1.0207	-1.30281
candidate210	-0.316694	0.662025	0.172666	-2.03875	0.193721	-0.922516
candidate211	0.873159	2.32363	1.59839	0.518735	2.08791	1.30332
candidate212	0.673747	0.336952	0.50535	0.323442	-0.202593	0.0604244
candidate213	1.89728	2.0291	1.96319	3.37237	1.98014	2.67626
candidate214	-2.93835	-3.51432	-3.22633	-4.21599	-2.38555	-3.30077
candidate215	-0.797054	-0.524473	-0.660763	1.18291	-0.692558	0.245177
candidate216	-0.832009	-0.74104	-0.786525	-0.034433	0.441191	0.203379
candidate217	2.17114	0.829037	1.50009	3.06133	-2.10553	0.477896
candidate218	-0.307437	-1.02072	-0.664078	-0.428004	2.23884	0.905418
candidate219	2.41643	1.57259	1.99451	0.995196	0.970086	0.982641
candidate220	0.270049	0.378481	0.324265	-0.677016	-0.488372	-0.582694
candidate221	-0.775551	0.0646766	-0.355437	-0.738025	-2.2596	-1.49881
candidate222	-1.84794	-2.04327	-1.9456	-2.09555	-0.933442	-1.5145
candidate223	0.737163	-0.21606	0.260552	-0.379429	0.402912	0.0117418
candidate224	0.937241	0.86167	0.899455	1.06908	0.933442	1.00126
candidate225	0.351673	0.803169	0.577421	0.477766	0.00446429	0.241115
candidate226	2.11635	-1.06863	0.523857	-0.0276154	-0.918411	-0.473013
candidate227	-0.572013	-1.00295	-0.787483	-0.378662	1.08791	0.354622
candidate228	0.542523	0.488997	0.51576	-0.124927	-1.3022	-0.713564
candidate229	1.05401	0.540506	0.797258	0.179059	-0.273953	-0.0474472
candidate230	2.71633	2.28621	2.50127	1.30685	0.360531	0.833692
candidate231	1.86334	1.65105	1.7572	-0.145208	0.888837	0.371814
candidate232	0.354337	-0.0451477	0.154595	-0.889693	1.15512	0.132712
candidate233	0.62275	-0.151477	0.235636	0.280145	0.338605	0.309375
candidate234	0.215618	-1.77658	-0.780479	-0.42066	-1.98211	-1.20138
candidate235	-2.05155	-0.908439	-1.48	3.80787	-1.36953	1.21917
candidate236	1.01523	0.688829	0.85203	2.16038	0.741815	1.4511
candidate237	-2.21878	-2.66505	-2.44191	-2.54398	-1.27035	-1.90717
candidate238	-0.703764	-1.59367	-1.14872	-0.757325	0.462558	-0.147383
candidate239	0.233258	-0.569658	-0.1682	-0.985155	-1.15682	-1.07099
candidate240	-0.077142	-0.395748	-0.236445	-0.676943	0.570585	-0.0531791
candidate241	0.599807	1.65941	1.12961	-0.195143	2.5551	1.17998
candidate242	2.44125	1.78123	2.11124	1.7631	2.24797	2.00554
candidate243	2.00885	2.28763	2.14824	1.93356	1.25365	1.59361
candidate244	-1.8748	-2.7962	-2.3355	-0.749621	-1.69767	-1.22365
candidate245	3.30769	3.36667	3.33718	2.31119	2.73116	2.52118
candidate246	2.37965	1.8969	2.13828	0.141429	0.0104274	0.075928
candidate247	2.81172	5.3309	4.07131	1.5397	3.86912	2.70441
candidate248	-1.38789	-1.20127	-1.29458	0.0933816	-0.134419	-0.0205185
candidate249	0.648096	0.953867	0.800982	0.9545	-0.485043	0.234729
candidate250	-1.68759	-1.91956	-1.80357	-1.58973	-2.28166	-1.93569
candidate251	-1.50401	-1.02803	-1.26602	2.35124	-1.84882	0.25121
candidate252	0.999182	1.4865	1.24284	0.612116	-1.29721	-0.342547
candidate253	-3.40337	-3.21146	-3.30741	-2.78375	-2.49817	-2.64096
candidate254	-1.41222	-1.94394	-1.67808	-2.90127	-1.2153	-2.05829
candidate255	0.661211	0.683966	0.672589	2.09595	0.054186	1.07507
candidate256	0.0441899	-1.30928	-0.632546	-0.957161	0.695116	-0.131022
candidate257	0.389178	0.142469	0.265824	2.96411	1.82026	2.39218
candidate258	1.43282	0.719508	1.07616	-0.735389	1.24852	0.256568
candidate259	2.25166	1.37076	1.81121	-1.29062	0.00196815	-0.644326
candidate260	0.53437	0.522785	0.528577	-0.868916	-0.13186	-0.500388
candidate261	-1.00857	-0.968312	-0.988441	-1.70725	-2.04951	-1.87838
candidate262	-0.0171413	-0.399756	-0.208449	1.01615	1.26035	1.13825
candidate263	1.55565	0.0451477	0.800397	0.713435	-0.578837	0.067299
candidate264	1.05808	1.20506	1.13157	1.12782	-1.51964	-0.195913
candidate265	0.959216	2.05035	1.50479	0.501607	1.30614	0.903872
candidate266	0.573956	0.631322	0.602639	2.87771	0.764407	1.82106
candidate267	0.279869	0.687342	0.483605	1.43714	2.04395	1.74055
candidate268	-0.123568	-0.347257	-0.235413	1.11031	-0.418605	0.345851
candidate269	-2.37205	-1.17365	-1.77285	-0.716623	-2.54448	-1.63055
candidate270	-1.10257	-1.16332	-1.13294	-0.0455267	-0.252435	-0.148981
candidate271	-0.101403	0.391226	0.144911	0.367246	-0.182565	0.0923404
candidate272	0.570707	-0.266143	0.152282	0.305668	0.480357	0.393012
candidate273	0.820441	0.795568	0.808004	-0.99237	0.405187	-0.293591
candidate274	-0.960481	-0.594927	-0.777704	-1.44988	-0.670066	-1.05997
candidate275	0.100449	0.0350459	0.0677476	-0.109429	0.141945	0.016258
candidate276	-1.35637	-1.27971	-1.31804	-0.801482	-0.299919	-0.550701
candidate277	-0.0204409	-1.29851	-0.659474	-1.0048	-1.40095	-1.20288
candidate278	-0.651369	-1.16271	-0.907037	0.307305	-0.275162	0.0160716
candidate279	3.22643	2.47993	2.85318	1.72587	2.2323	1.97908
candidate280	0.756428	0.481414	0.618921	0.73081	-0.741883	-0.00553658
candidate281	0.368337	0.0972411	0.232789	3.15572	0.998588	2.07715
candidate282	2.08592	1.85443	1.97018	1.26322	1.31791	1.29056
candidate283	-0.623568	-0.177637	-0.400603	-1.08159	-1.91465	-1.49812
candidate284	-1.53467	-2.05654	-1.7956	-1.9846	-2.95006	-2.46733
candidate285	0.53437	1.08312	0.808746	-0.0933816	-1.18093	-0.637156
candidate286	-1.3604	-0.886356	-1.12338	-0.408	-1.81616	-1.11208
candidate287	1.20122	1.41511	1.30816	3.95714	1.43626	2.6967
candidate288	-1.03114	-0.850785	-0.940965	1.36495	1.73302	1.54898
candidate289	0.961523	2.08729	1.52441	-0.568461	-0.162794	-0.365627
candidate290	1.72946	1.73722	1.73334	2.85418	-1.02991	0.912131
candidate291	-0.0441899	-0.52616	-0.285175	-1.91432	-2.57628	-2.2453
candidate292	-0.328969	-0.595359	-0.462164	-1.32555	-0.155116	-0.740334
candidate293	0.751451	0.546009	0.64873	0.78666	-1.1319	-0.17262
candidate294	1.03601	1.08903	1.06252	-0.0959496	1.55558	0.729816
candidate295	-0.34172	-0.0652041	-0.203462	-1.67496	-0.142045	-0.908503
candidate296	-0.757662	-0.44678	-0.602221	-0.229072	-0.12169	-0.175381
candidate297	0.0182472	0.429616	0.223932	2.6514	0.507305	1.57935
candidate298	1.28377	1.199	1.24139	-0.0690971	0.248042	0.0894725
candidate299	1.6004	2.59656	2.09848	4.98304	-1.6264	1.67832
candidate300	-0.72214	-0.7728	-0.74747	-0.130228	0.0943194	-0.0179544
candidate301	-0.508183	-0.179325	-0.343754	0.952025	2.17581	1.56392
candidate302	-2.11888	-1.37782	-1.74835	-2.58947	-0.32914	-1.4593
candidate303	1.73443	1.04178	1.3881	0.60564	-0.15119	0.227225
candidate304	1.01473	0.591983	0.803357	1.31785	0.0334884	0.675668
candidate305	-2.19911	-2.3984	-2.29875	-1.64354	-2.13719	-1.89036
candidate306	-1.80687	-2.18186	-1.99437	-0.627758	-2.64605	-1.6369
candidate307	0.257672	-0.474101	-0.108215	-0.313129	1.68872	0.687794
candidate308	0.0608239	0.909202	0.485013	-0.548438	0.18263	-0.182904
candidate309	-3.26923	-2.94641	-3.10782	-0.926112	-3.37721	-2.15166
candidate310	0.991429	0.27727	0.63435	-0.110376	-0.360795	-0.235586
candidate311	0.551669	0.436543	0.494106	0.604857	0.588727	0.596792
candidate312	-0.265152	-0.664921	-0.465036	-1.53332	-1.23348	-1.3834
candidate313	-3.17021	-0.620675	-1.89544	-1.04284	-0.715814	-0.879326
candidate314	-0.901476	-1.02246	-0.961966	-1.85857	-0.563739	-1.21116
candidate315	-1.57589	-1.67032	-1.62311	-0.810217	-0.0608766	-0.435547
candidate316	-2.51663	-2.33605	-2.42634	-3.61438	0.664784	-1.4748
candidate317	2.72602	2.73675	2.73138	1.6424	2.92431	2.28336
candidate318	2.69149	3.41983	3.05566	2.12957	1.36442	1.74699
candidate319	-0.733312	-1.01769	-0.875503	-1.12229	-2.13781	-1.63005
candidate320	1.64795	0.874787	1.26137	-0.296857	-1.63466	-0.965761
candidate321	0.0707769	0.576478	0.323627	-0.592642	1.16802	0.287689
candidate322	0.234848	0.260908	0.247878	1.05668	0.547366	0.802021
candidate323	-0.979782	-1.26063	-1.12021	-0.319143	-1.34025	-0.829698
candidate324	-3.33665	-2.80197	-3.06931	-4.00486	-3.0124	-3.50863
candidate325	1.01829	1.89554	1.45692	3.09371	1.34232	2.21802
candidate326	2.02471	2.17999	2.10235	1.47143	1.44039	1.45591
candidate327	2.85976	2.04525	2.4525	1.58257	3.6713	2.62694
candidate328	-0.108125	0.98881	0.440342	1.96917	0.151011	1.06009
candidate329	1.34629	1.15739	1.25184	2.26692	-0.856079	0.705421
candidate330	-0.648119	-0.565834	-0.606976	-2.39787	-0.097513	-1.24769
candidate331	1.14899	0.380454	0.764722	0.134456	-2.37236	-1.11895
candidate332	1.16408	2.02723	1.59566	-0.797049	1.51279	0.357872
candidate333	0.0210438	-0.0270506	-0.00300342	0.210813	0.226251	0.218532
candidate334	0.972745	1.02081	0.996775	1.81164	0.83297	1.32231
candidate335	-2.21202	-4.45726	-3.33464	-2.61905	-1.72911	-2.17408
candidate336	-0.406967	0.951249	0.272141	0.983854	0.886161	0.935007
candidate337	-1.60302	-0.394352	-0.998684	-3.84914	-1.5783	-2.71372
candidate338	-0.272465	-1.02926	-0.650863	-1.77286	-0.97069	-1.37177
candidate339	1.39185	1.1116	1.25173	1.662	1.87872	1.77036
candidate340	0.119038	0.131615	0.125326	0.354811	0.119656	0.237234
candidate341	-0.27554	0.482613	0.103537	0.787391	1.01314	0.900264
candidate342	0.648695	0.737807	0.693251	0.387216	2.42133	1.40428
candidate343	-1.68372	-1.32724	-1.50548	-1.61011	-2.05175	-1.83093
candidate344	-0.448653	-0.301047	-0.37485	-0.00260849	-0.0948627	-0.0487356
candidate345	-0.491582	-0.679756	-0.585669	-1.03818	-2.0247	-1.53144
candidate346	-0.318182	1.69372	0.687768	1.66256	2.05702	1.85979
candidate347	1.81974	1.15844	1.48909	2.70434	2.28632	2.49533
candidate348	-0.668938	-1.2768	-0.972868	-0.618765	-0.268327	-0.443546
candidate349	1.70443	2.26097	1.9827	0.0174286	1.82442	0.920927
candidate350	-0.172519	0.173065	0.000273271	-0.486765	0.266031	-0.110367
candidate351	-2.36994	-3.65853	-3.01423	-0.549527	2.03415	0.742312
candidate352	0.98477	0.288105	0.636437	0.401724	0.621903	0.511813
candidate353	-0.0278093	-0.143897	-0.0858529	-1.43423	0.851324	-0.291451
candidate354	0.230578	-0.251676	-0.010549	-0.260191	2.47342	1.10661
candidate355	-0.690308	-0.546785	-0.618546	-0.760286	-0.352936	-0.556611
candidate356	1.97346	1.43144	1.70245	0.672049	1.70678	1.18941
candidate357	-1.01423	-1.39687	-1.20555	0.433518	-0.986044	-0.276263
candidate358	-0.803915	-0.14801	-0.475962	1.48086	-0.475998	0.50243
candidate359	-0.0138236	-0.0140158	-0.0139197	0.707253	0.00669643	0.356974
candidate360	-1.63832	-0.816945	-1.22763	1.38257	-0.223485	0.579543
candidate361	1.17041	1.64103	1.40572	1.03657	-0.528229	0.254171
candidate362	0.931001	0.462402	0.696702	-0.976286	-2.20658	-1.59143
candidate363	-0.283367	-0.83175	-0.557559	0.247986	-1.28951	-0.520762
candidate364	-0.0210438	1.51483	0.746895	0.00260849	-1.62764	-0.812518
candidate365	0.38468	0.391798	0.388239	1.7733	-0.252529	0.760385
candidate366	-1.02886	-0.979195	-1.00403	-0.402006	-1.01579	-0.708899
candidate367	-1.78787	-0.897924	-1.3429	-1.02371	-0.448943	-0.736329
candidate368	-0.864252	-0.553321	-0.708787	-0.930916	-0.969562	-0.950239
candidate369	-1.53883	-1.40286	-1.47084	-0.608	-1.645	-1.1265
candidate370	-0.851412	-0.3508	-0.601106	0.687429	-0.430155	0.128637
candidate371	-1.09263	-0.614323	-0.853478	-0.754968	-0.920558	-0.837763
candidate372	-0.981707	-0.661109	-0.821408	-1.07143	-1.7891	-1.43027
candidate373	1.49647	0.522967	1.00972	5.94771	2.32137	4.13454
candidate374	-1.34307	-1.02586	-1.18446	-3.94771	-0.618037	-2.28288
candidate375	-0.244949	0.0584642	-0.0932426	-0.492767	-1.00302	-0.747895
candidate376	-1.27128	-1.82754	-1.54941	-1.26454	-0.506365	-0.88545
candidate377	0.70313	0.0675121	0.385321	1.43352	0.699767	1.06664
candidate378	-0.653199	0.600349	-0.0264248	-1.3806	0.0423072	-0.669148
candidate379	0.0516688	0.160259	0.105964	1.27457	-0.0104274	0.632072
candidate380	1.27412	2.27378	1.77395	1.03093	0.941955	0.986442
candidate381	1.12856	1.12675	1.12766	2.46003	1.28734	1.87368
candidate382	1.03008	1.24225	1.13617	0.034433	-0.710031	-0.337799
candidate383	-2.98922	-2.94272	-2.96597	-0.857332	-1.03044	-0.943885
candidate384	0.238381	0.377844	0.308113	0.991964	0.749508	0.870736
candidate385	-0.394802	0.106033	-0.144385	-0.73081	0.629058	-0.0508758
candidate386	-0.00288832	0.0520585	0.0245851	-2.17943	0.281729	-0.94885
candidate387	-1.18068	-1.03471	-1.10769	0.455714	-0.866416	-0.205351
candidate388	-0.379559	-0.960199	-0.669879	-0.260704	-0.0457055	-0.153205
candidate389	-1.2501	-1.38625	-1.31818	-2.47124	-0.0885865	-1.27992
candidate390	-0.846092	-1.96608	-1.40609	-2.12901	-0.807549	-1.46828
candidate391	-4.48493	-4.39366	-4.4393	-4.05717	-2.2569	-3.15704
candidate392	0.433508	0.826325	0.629917	1.46612	1.49026	1.47819
candidate393	0.774122	0.776965	0.775544	1.51323	0.033888	0.773561
candidate394	1.11142	1.79331	1.45236	1.81475	0.658878	1.23681
candidate395	0.834082	1.27492	1.0545	4.116	1.03739	2.57669
candidate396	1.15236	-0.236475	0.457941	2.09746	0.570753	1.33411
candidate397	-2.54469	-3.63772	-3.0912	-2.97683	0.270895	-1.35297
candidate398	1.65223	-0.100336	0.775947	-0.46917	0.62623	0.07853
candidate399	-1.66361	-1.94144	-1.80253	-2.26812	0.11129	-1.07841
candidate400	-0.463094	-0.499149	-0.481122	0.147714	0.260874	0.204294
candidate401	-0.802497	-0.709243	-0.75587	-0.341443	-0.565682	-0.453563
candidate402	-0.488144	-0.859754	-0.673949	-3.69681	0.286277	-1.70527
candidate403	1.1175	1.70689	1.41219	1.78375	1.49026	1.637
candidate404	1.14294	0.582572	0.862754	1.3748	1.50386	1.43933
candidate405	-0.660783	0.113304	-0.27374	0.217429	-0.578394	-0.180483
candidate406	0.482349	1.18374	0.833043	0.255714	0.949836	0.602775
candidate407	1.20139	0.749347	0.975369	1.95953	-0.835033	0.562247
candidate408	-1.15657	-1.46161	-1.30909	-0.616552	-1.94298	-1.27976
candidate409	-3.27118	-2.42157	-2.84638	-3.34429	-1.24425	-2.29427
candidate410	1.58456	2.03988	1.81222	2.85443	0.888238	1.87134
candidate411	-1.44736	-1.41029	-1.42883	-4.23568	-0.542673	-2.38918
candidate412	0.577343	0.369854	0.473598	-0.122286	1.31508	0.596396
candidate413	0.0491014	0.0105478	0.0298246	-0.293714	0.141945	-0.0758849
candidate414	2.09403	1.80367	1.94885	2.06514	0.953969	1.50956
candidate415	-2.39955	-1.68186	-2.04071	-0.880857	-1.75773	-1.31929
candidate416	-1.22391	-0.287086	-0.755496	-1.30685	0.813297	-0.246778
candidate417	0.00503597	0.131622	0.0683288	-0.265652	0.472745	0.103546
candidate418	-1.61242	-2.16689	-1.88966	-3.95662	-1.16112	-2.55887
candidate419	-0.00503597	-1.13065	-0.567841	1.23573e-15	-1.7798	-0.889902
candidate420	1.21212	1.84468	1.5284	-0.458383	0.827749	0.184683
candidate421	1.14669	0.802804	0.974749	3.84019	-1.29542	1.27238
candidate422	-1.44729	-1.08322	-1.26526	-2.80105	0.0742072	-1.36342
